# Supplementary material for: CYP8B1 inhibits hepatocellular carcinoma progression by repressing PAK4 transcription through inhibition of nuclear translocation of u-STAT1
Source: Cell Death Dis. 2025 Dec 31;17(1):172. doi: 10.1038/s41419-025-08393-3 (PMC12876879; doi:10.1038/s41419-025-08393-3)
Supplement: Supplementary file 2 — TableS1 [file 41419_2025_8393_MOESM2_ESM.xlsx]

## Sheet: Sheet1
Tissue Type	Tissue Code	Tumor Surgery Organ	Gender	Age	Distant Metastasis Site	Is Primary Organ	Is Metastasis	Pathological Grade	Tumor Size CM	Vascular Invasion	T	N	M	AJCC 7th Edition Clinical Stage	Tissue Code
Tumor/Adjacent	D19A0792	Liver	Female	43	none	Yes	no	Ⅰ-Ⅱ	11*7cm		T1	N0	M0	1	D19A0792
Tumor/Adjacent	D19A2276	Liver	male	34	none	Yes	no	Ⅱ	4.5×3×2.5cm		T1	N0	M0	1	D19A2276
Tumor/Adjacent	D19A2280	Liver	male	63	none	Yes	no	Ⅱ	7×4.5×3cm		T1	N0	M0	1	D19A2280
Tumor/Adjacent	D19A2284	Liver	male	49	none	Yes	no	I-Ⅱ	3×2.5×2.5cm		T1	N0	M0	1	D19A2284
Tumor/Adjacent	D19A2285	Liver	male	47	none	Yes	no	Ⅱ	6×5×4cm		T1	N0	M0	1	D19A2285
Tumor/Adjacent	D19A2287	Liver	male	54	none	Yes	no	Ⅱ	6×6×5cm		T1	N0	M0	1	D19A2287
Tumor/Adjacent	D19A2288	Liver	male	59	none	Yes	no	Ⅱ	12×10×5cm		T1	N0	M0	1	D19A2288
Tumor/Adjacent	D19A0263	Liver	Female	56	none	Yes	no	Ⅱ	3*3*2		T1	N0	M0	1	D19A0263
Tumor/Adjacent	D19A0358	Liver	male	57	none	Yes	no	Ⅱ	2*1.5*1		T1	N0	M0	1	D19A0358
Tumor/Adjacent	D19A0367	Liver	male	52	none	Yes	no	Ⅱ-Ⅲ	2.5*2*2		T1	N0	M0	1	D19A0367
Tumor/Adjacent	D19A0392	Liver	male	52	none	Yes	no	Ⅱ-Ⅲ	2*1.5*1.5		T1	N0	M0	1	D19A0392
Tumor/Adjacent	D19A2291	Liver	male	65	none	Yes	no	Ⅱ	4*3.5*1cm		T1	N0	M0	1	D19A2291
Tumor/Adjacent	D19A2314	Liver	male	57	none	Yes	no	Ⅱ-III	2.5*1.5*1cm		T1	N0	M0	1	D19A2314
Tumor/Adjacent	D19A2352	Liver	male	41	none	Yes	no	Ⅱ	2.5*2*2cm		T1	N0	M0	1	D19A2352
Tumor/Adjacent	D19A0798	Liver	male	62	none	Yes	no	Ⅱ-Ⅲ	4cm	blood vessel	T2	N0	M0	2	D19A0798
Tumor/Adjacent	D19A0804	Liver	Female	47	none	Yes	no	Ⅱ	12.5*9*2cm		T2	N0	M0	2	D19A0804
Tumor/Adjacent	D19A0890	Liver	male	51	none	Yes	no	Ⅰ-Ⅱ			T2	N0	M0	2	D19A0890
Tumor/Adjacent	D19A0891	Liver	Female	72	none	Yes	no	Ⅱ			T2	N0	M0	2	D19A0891
Tumor/Adjacent	D19A0893	Liver	Female	49	none	Yes	no	Ⅰ-Ⅲ			T2	N0	M0	2	D19A0893
Tumor/Adjacent	D19A0928	Liver	Female	62	none	Yes	no	Ⅱ-Ⅲ			T2	N0	M0	2	D19A0928
Tumor/Adjacent	D19A1155	Liver	male	62	none	Yes	no	Ⅰ-Ⅱ	7*5cm	blood vessel	T2	N0	M0	2	D19A1155
Tumor/Adjacent	D19A1166	Liver	male	70	none	Yes	no	Ⅱ			T2	N0	M0	2	D19A1166
Tumor/Adjacent	D19A1299	Liver	Female	51	none	Yes	no	Ⅱ-Ⅲ			T2	N0	M0	2	D19A1299
Tumor/Adjacent	D19A1302	Liver	male	57	none	Yes	no	Ⅱ			T2	N0	M0	2	D19A1302
Tumor/Adjacent	D19A1520	Liver	male	53	none	Yes	no	Ⅱ	12cm	blood vessel	T2	N0	M0	2	D19A1520
Tumor/Adjacent	D19A1600	Liver	male	40	none	Yes	no	Ⅱ-Ⅲ	2.5*1.5*1cm		T2	N0	M0	2	D19A1600
Tumor/Adjacent	D19A1607	Liver	male	55	none	Yes	no	Ⅱ-Ⅲ	4*4*4cm		T2	N0	M0	2	D19A1607
Tumor/Adjacent	D19A1759	Liver	male	39	none	Yes	no	Ⅱ-Ⅲ	3*3*2.5cm		T2	N0	M0	2	D19A1759
Tumor/Adjacent	D19A1989	Liver	male	47	none	Yes	no	Ⅰ-Ⅱ	5.5*4.5*4cm		T2	N0	M0	2	D19A1989
Tumor/Adjacent	D19A1993	Liver	Female	61	none	Yes	no	Ⅱ	5*4*4cm		T2	N0	M0	2	D19A1993
Tumor/Adjacent	D19A2002	Liver	male	47	none	Yes	no	Ⅲ	6*5*2cm		T2	N0	M0	2	D19A2002
Tumor/Adjacent	D19A0659	Liver	male	40	none	Yes	no	Ⅲ	diameter8.5		T2	N0	M0	2	D19A0659
Tumor/Adjacent	D19A2289	Liver	male	46	none	Yes	no	Ⅱ-Ⅲ	4.5×3.5×3	small blood vessel	T2	N0	M0	2	D19A2289
Tumor/Adjacent	D19A2300	Liver	male	49	none	Yes	no	Ⅱ	1.6*1.5*1.5cm；4.5×4.5×4cm		T2	N0	M0	2	D19A2300
Tumor/Adjacent	D19A2348	Liver	male	61	none	Yes	no	Ⅱ-III	3.3*3*3cm；2.5*2*2cm		T2	N0	M0	2	D19A2348
Tumor/Adjacent	D19A0760	Liver	male	71	none	Yes	no	Ⅰ-Ⅱ	20cm	blood vessel	T3	N0	M0	3	D19A0760
Tumor/Adjacent	D19A0784	Liver	male	49	none	Yes	no	Ⅱ	9cm	blood vessel	T3	N0	M0	3	D19A0784
Tumor/Adjacent	D19A0787	Liver	male	73	none	Yes	no	Ⅲ	6cm	blood vessel	T3	N0	M0	3	D19A0787
Tumor/Adjacent	D19A0914	Liver	male	47	none	Yes	no	Ⅱ	13*13*9		T3	N0	M0	3	D19A0914
Tumor/Adjacent	D19A0916	Liver	male	53	none	Yes	no	Ⅱ	0.5-4.5cm	Cancerous thrombus detected in the portal vein	T3	N0	M0	3	D19A0916
Tumor/Adjacent	D19A1297	Liver	Female	52	none	Yes	no	Ⅱ			T3	N0	M0	3	D19A1297
Tumor/Adjacent	D19A1522	Liver	male	58	none	Yes	no	Ⅱ-Ⅲ	diameter4.5cm，diameter3cm	blood vessel	T3	N0	M0	3	D19A1522
Tumor/Adjacent	D19A1524	Liver	male	38	none	Yes	no	Ⅲ	16cm	blood vessel	T3	N0	M0	3	D19A1524
Tumor/Adjacent	D19A1525	Liver	male	68	none	Yes	no	Ⅱ-Ⅲ	diameter 7cm	blood vessel	T3	N0	M0	3	D19A1525
Tumor/Adjacent	D19A1528	Liver	male	47	none	Yes	no	Ⅲ-Ⅳ	20*10*18cm	blood vessel	T3	N0	M0	3	D19A1528
Tumor/Adjacent	D19A3267	Liver	Female	56	none	Yes	no	Ⅱ	multiple foci，Maximum diameter0.5-6.5cm	Cancerous thrombus observed within the vascular lumen	T3	N0	M0	3	D19A3267
Tumor/Adjacent	D19A3272	Liver	male	53	none	Yes	no	I-Ⅲ	8*7.5*3cm；2.5*2*1.5cm		T3	N0	M0	3	D19A3272
Tumor/Adjacent	D19A3400	Liver	male	42	none	Yes	no	Ⅱ-Ⅲ	7*7*5cm；Maximum diameter1cm	Cancerous thrombus observed within the vascular lumen	T3	N0	M0	3	D19A3400
Tumor/Adjacent	D19A3404	Liver	male	40	none	Yes	no	Ⅱ-Ⅲ	multiple foci，12*10*8cm；Maximum diameter0.5-2cm	Cancerous thrombus observed within the vascular lumen	T3	N0	M0	3	D19A3404
Tumor/Adjacent	D19A3755	Liver	male	50	none	Yes	no	Ⅱ	multiple foci，Maximum diameter0.5-5.5cm		T3	N0	M0	3	D19A3755
Tumor/Adjacent	D19A2177	Liver	male	47	none	Yes	no	Ⅱ-Ⅲ	Left tumor: 10 × 9.5 × 8.5 cm; Right tumor: 1.2 × 1.0 × 0.6 cm	blood vessel	T3	N0	M0	3	D19A2177
Tumor/Adjacent	D19A2353	Liver	male	60	none	Yes	no	Ⅱ	20*13*7cm	Cancerous thrombus observed within the vascular lumen，Portal vein embolisation for hepatocellular carcinoma	T3	N0	M0	3	D19A2353
Tumor/Adjacent	D19A2362	Liver	Female	25	none	Yes	no	Ⅱ	Maximum diameter15*11*7cm	Cancerous thrombus observed within the vascular lumen，‘Portal vein cancer thrombus’ is observed with cancerous tissue infiltration.	T3	N0	M0	3	D19A2362
Tumor/Adjacent	D19A2367	Liver	male	50	none	Yes	no	Ⅱ-Ⅲ	0.5-1cm	Invasion of vascular structures, portal vein cancer thrombus	T3	N0	M0	3	D19A2367
Tumor/Adjacent	D19A2373	Liver	male	50	none	Yes	no	II-Ⅲ	11*8*7cm	Cancerous thrombus observed within the blood vessel	T3	N0	M0	3	D19A2373
Tumor/Adjacent	D19A2374	Liver	male	58	none	Yes	no	Ⅱ-Ⅲ	9*6*6cm	Cancerous thrombus observed within the vascular lumen	T3	N0	M0	3	D19A2374
Tumor/Adjacent	D19A2079	Liver	male	53	none	Yes	no	Ⅱ-Ⅲ	7cm	blood vessel	T3	N0	M0	3	D19A2079
Tumor/Adjacent	D19A2083	Liver	Female	49	none	Yes	no	Ⅱ	20cm*20cm*25cm	blood vessel	T3	N0	M0	3	D19A2083
Tumor/Adjacent	D19A2118	Liver	male	43	none	Yes	no	Ⅱ-Ⅲ	13*10*8cm	vena cava	T3	N0	M0	3	D19A2118
Tumor/Adjacent	D19A2196	Liver	male	43	none	Yes	no	Ⅱ	3*3cm	blood vessel	T3	N0	M0	3	D19A2196
Tumor/Adjacent	D19A2387	Liver	male	49	none	Yes	no	Ⅱ-Ⅲ	diameter9cm	Blood vessel; cancerous thrombus present within the right branch and main trunk of the portal vein.	T3	N0	M0	3	D19A2387
Tumor/Adjacent	D19A2398	Liver	male	61	none	Yes	no	Ⅱ-Ⅲ	diameter9cm	blood vessel	T3	N0	M0	3	D19A2398
Tumor/Adjacent	D19A2399	Liver	Female	55	none	Yes	no	Ⅲ	diameter22cm	blood vessel	T3	N0	M0	3	D19A2399
Tumor/Adjacent	D19A2400	Liver	Female	60	none	Yes	no	Ⅱ-Ⅲ	diameter8cm	Cancer thrombus occlusion within the right branch of the portal vein.	T3	N0	M0	3	D19A2400
Tumor/Adjacent	D19A2402	Liver	Female	46	none	Yes	no	Ⅱ-Ⅲ	diameter12cm	blood vessel	T3	N0	M0	3	D19A2402
Tumor/Adjacent	D19A2404	Liver	Female	65	none	Yes	no	Ⅱ-Ⅲ	diameter7cm	blood vessel	T3	N0	M0	3	D19A2404
Tumor/Adjacent	D19A2406	Liver	male	55	none	Yes	no	Ⅱ-Ⅲ	diameter6cm	Blood vessel; cancerous thrombus present within a branch of the right portal vein.	T3	N0	M0	3	D19A2406
Tumor/Adjacent	D19A2598	Liver	male	45	none	Yes	no	Ⅱ	12cm	blood vessel	T3	N0	M0	3	D19A2598
Tumor/Adjacent	D19A2602	Liver	male	50	none	Yes	no	Ⅱ	15cm	blood vessel	T3	N0	M0	3	D19A2602
Tumor/Adjacent	D19A2642	Liver	male	46	none	Yes	no	II-Ⅲ	10*14；6*7cm		T3	N0	M0	3	D19A2642
Tumor/Adjacent	D19A2103	Liver	male	42	none	Yes	no	II-Ⅲ	9*9*6cm；10*9*5cm	vein	T3	N1	M0	4	D19A2103
Tumor/Adjacent	D19A2133	Liver	male	48	none	Yes	no	Ⅱ-Ⅲ	14*14*7cm	Portal vein	T3	N1	M0	4	D19A2133
Tumor/Adjacent	D19A2996	Liver	male	60	none	Yes	no	Ⅱ-Ⅲ	Multiple foci, maximum diameter 0.3–6 cm	Cancerous thrombus observed within the vascular lumen	T3	N1	M0	4	D19A2996
Tumor/Adjacent	D19A2880	Liver	male	49	none	Yes	no	Ⅲ	5*4*4cm	Cancerous thrombi are visible within the vascular lumen; cancerous thrombi are visible within the gallbladder wall.	T3	N1	M0	4	D19A2880
Tumor/Adjacent	D19A0353	Liver	male	57	inferior vena cava	Yes	no	Ⅰ-Ⅱ	8*4*3cm		T2	N0	M1	4	D19A0353
