# Supplementary material for: CYP8B1 inhibits hepatocellular carcinoma progression by repressing PAK4 transcription through inhibition of nuclear translocation of u-STAT1
Source: Cell Death Dis. 2025 Dec 31;17(1):172. doi: 10.1038/s41419-025-08393-3 (PMC12876879; doi:10.1038/s41419-025-08393-3)
Supplement: Supplementary file 3 — TableS2 [file 41419_2025_8393_MOESM3_ESM.xlsx]

## Sheet: Sheet1
CYP8B1-F	GAAGCGCATGAGGACCAAG
CYP8B1-R	TTGCATATTGCCCAAAGTCTAGT
GAPDH-F	GGAGCGAGATCCCTCCAAAAT
GAPDH-R	GGCTGTTGTCATACTTCTCATGG
motif1-F	AGTGACATCTGTGTAAAGCCCTG
motif1-R	TCATGCTGTTCCTGAACTCTTGT
motif5-F	TGACCAATTACTTCGTAAAAACTTA
motif5-R	GAAATAGCTGGCTTAGCATCATAGA
motif9-F	CAAAACTCATTACCTTCTTTCTAT
motif9-R	TGTGGTATAATATCATTAATACCC
motif6-F	AATGATATTATACCACAGGGTTG
motif6-R	TTCTTAAGCACTTACTAGGAGGC
motif8-F	GAAAGAAAGAGGAAAGAAAGAAGGAAGG
motif8-R	AAGTAGCTGGGACTATAGGCATAAGCC
Seq1-F: ATGCTAGCGATCGATCGAT
Seq1-R: CGATCGATCGATCGATCGAT
