# Supplementary material for: CYP8B1 inhibits hepatocellular carcinoma progression by repressing PAK4 transcription through inhibition of nuclear translocation of u-STAT1
Source: Cell Death Dis. 2025 Dec 31;17(1):172. doi: 10.1038/s41419-025-08393-3 (PMC12876879; doi:10.1038/s41419-025-08393-3)
Supplement: Supplementary file 4 — TableS3 [file 41419_2025_8393_MOESM4_ESM.xlsx]

## Sheet: Sheet1
Matrix ID	Name	Score	Relative score	Sequence ID	Start	End	Strand	Predicted sequence
MA0137.4-1	MA0137.4.STAT1	8.033799	0.890001	NC_000019.10:39123786-39125785	816	824	-	TGCCTGGAA
MA0137.4-2	MA0137.4.STAT1	7.6469626	0.884349	NC_000019.10:39123786-39125785	816	824	+	TTCCAGGCA
MA0137.3-3	MA0137.3.STAT1	7.1242094	0.857762	NC_000019.10:39123786-39125785	815	825	+	GTTCCAGGCAG
MA0137.3-4	MA0137.3.STAT1	6.227726	0.845513	NC_000019.10:39123786-39125785	815	825	-	CTGCCTGGAAC
MA0137.1-5	MA0137.1.STAT1	11.554474	0.830363	NC_000019.10:39123786-39125785	1463	1476	-	GGAACCTGAGACTG
MA0137.1-6	MA0137.1.STAT1	11.30924	0.825256	NC_000019.10:39123786-39125785	1618	1631	+	AGAAAATGCAAGTA
MA0137.2-7	MA0137.2.STAT1	8.478798	0.818519	NC_000019.10:39123786-39125785	813	827	-	CTCTGCCTGGAACAT
MA0137.1-8	MA0137.1.STAT1	10.924814	0.817252	NC_000019.10:39123786-39125785	113	126	+	AGAAAAAGAAAGAA
MA0137.1-9	MA0137.1.STAT1	10.4895735	0.808189	NC_000019.10:39123786-39125785	1556	1569	-	AGATAAAGAAACAG
