# Supplementary material for: CYP8B1 inhibits hepatocellular carcinoma progression by repressing PAK4 transcription through inhibition of nuclear translocation of u-STAT1
Source: Cell Death Dis. 2025 Dec 31;17(1):172. doi: 10.1038/s41419-025-08393-3 (PMC12876879; doi:10.1038/s41419-025-08393-3)
Supplement: Supplementary file 5 — TableS4 [file 41419_2025_8393_MOESM5_ESM.xlsx]

## Sheet: CYP8B1
Protein_ID	Gene	PepIsUnique	Coverage	Description	Unique_Peptide_Num	PeptideSeqs	Abundance	iBAQ	Mol. weight
sp|P02768|ALBU_HUMAN	ALB	1;1;1;1;1;1;1;1;1;1;1;1;1;1;1;1;1;1;1;1;1;1;1;1;1;1;1;1;1;1;1;1;1;1;1	0.5583	Albumin	35	AACLLPK;AAFTECCQAADK;AEFAEVSK;ALVLIAFAQYLQQCPFEDHVK;AVMDDFAAFVEK;CASLQKFGER;CCTESLVNR;DDNPNLPR;DVFLGMFLYEYAR;ECCEKPLLEK;FKDLGEENFK;FQNALLVR;KQTALVELVK;KVPQVSTPTLVEVSR;KYLYEIAR;LCTVATLR;LKECCEKPLLEK;LVAASQAALGL;LVNEVTEFAK;LVRPEVDVMCTAFHDNEETFLKK;LVTDLTK;QTALVELVK;RHPDYSVVLLLR;RHPYFYAPELLFFAK;RPCFSALEVDETYVPK;SHCIAEVENDEMPADLPSLAADFVESK;SLHTLFGDK;SLHTLFGDKLCTVATLR;TYETTLEK;VFDEFKPLVEEPQNLIK;VPQVSTP…	136295815299	3.24514e+09	69303.5
sp|P04264|K2C1_HUMAN	KRT1	1;1;1;1;1;1;1;1;1;1;1;1;1;1;1;1;1;1;1;1;1;1;1;1;1;1;1;1;1;1;1;1;1;1;1;1;1;1;1;1	0.646	Keratin, type II cytoskeletal 1	40	AEAESLYQSK;AEAESLYQSKYEELQITAGR;AQYEDIAQK;DVDGAYMTK;DVDGAYMTKVDLQAK;DYQELMNTK;FLEQQNQVLQTKWELLQQVDTSTR;FSSCGGGGGSFGAGGGFGSR;GGGGGGYGSGGSSYGSGGGSYGSGGGGGGGR;GGSGGGGGGSSGGR;GSYGSGGSSYGSGGGSYGSGGGGGGHGSYGSGSSSGGYR;KQISNLQQSISDAEQR;LDSELKNMQDMVEDYR;LLRDYQELMNTK;LNDLEDALQQAK;LNDLEDALQQAKEDLAR;LRSEIDNVK;MSGECAPNVSVSVSTSHTTISGGGSR;NKLNDLEDALQQAK;NKLNDLEDALQQAKEDLAR;NMQDMVEDYR;NSKIEISELNR;QISNLQQSISDAEQR…	3.94379e+10	1.1268e+09	65981
sp|Q9UNU6|CP8B1_HUMAN	CYP8B1	1;1;1;1;1;1;1;1;1;1;1;1;1;1;1;1;1;1;1;1;1;1;1;1;1;1;1;1;1;1;1;1;1;1;1;1	0.5369	7-alpha-hydroxycholest-4-en-3-one 12-alpha-hydroxylase	36	AAPTLLR;AVREEATQVLGEAR;DKEQDLLQAGELFMEFR;DKEQDLLQAGELFMEFRK;DLNETMLDSLSFVMLTSK;EEATQVLGEAR;EGISNWLGNMLQFLR;EQDLLQAGELFMEFR;EQGVPSAMQDK;EWLEVGR;FDLLFPR;FFALSEVK;FLNPNGSR;FVYSLLWPR;GDGLKDLNETMLDSLSFVMLTSK;GTVPWLGHAMAFR;GTVPWLGHAMAFRK;HGDILALFPYLSVHMDPDIHPEPTVFK;IHHYTMPWGSGVSICPGR;KFDLLFPR;KLDFGQYAK;KLDFGQYAKK;KNMFEFLK;KNMFEFLKR;LDFGQYAK;LDFGQYAKK;LGALQHTPVLDSVVEETLR;LVHEDYTLK;MSSGQEYLFR;NMFEFLK;NMF…	34353086376	1.10816e+09	58012.7
sp|P38646|GRP75_HUMAN	HSPA9	1;1;1;1;1;1;1;1;1;1;1;1;1;1;1;1;1;1;1;1;1;1;1;1;1;1;1;1;1;1;1;1;1;1;1;1;1;1;1	0.511	Stress-70 protein, mitochondrial	39	AMQDAEVSKSDIGEVILVGGMTR;AQFEGIVTDLIR;ASNGDAWVEAHGK;DAGQISGLNVLR;DDIENMVK;EMAGDNKLLGQFTLIGIPPAPR;EQQIVIQSSGGLSK;EQQIVIQSSGGLSKDDIENMVK;ERVEAVNMAEGIIHDTETK;ETAENYLGHTAK;ETGVDLTKDNMALQR;KSQVFSTAADGQTQVEIK;LFEMAYK;LFEMAYKK;LLGQFTLIGIPPAPR;LVGMPAK;LVGMPAKR;LYSPSQIGAFVLMK;MEEFKDQLPADECNK;MKETAENYLGHTAK;NAVITVPAYFNDSQR;QAASSLQQASLK;QAVTNPNNTFYATK;QAVTNPNNTFYATKR;RETGVDLTKDNMALQR;RQAVTNPNNTFYATK;RYDDPEVQ…	25943896714	6.03346e+08	73616.8
sp|P13645|K1C10_HUMAN	KRT10	1;1;1;1;1;1;1;1;1;1;1;1;1;1;1;1;1;1;1;1;1;1;1;1;1;1;1;1;1;1	0.5428	Keratin, type I cytoskeletal 10	30	ADLEMQIESLTEELAYLKK;AETECQNTEYQQLLDIK;ALEESNYELEGK;ALEESNYELEGKIK;ALEESNYELEGKIKEWYEK;DAEAWFNEKSK;DYSKYYK;ELTTEIDNNIEQISSYK;ELTTEIDNNIEQISSYKSEITELR;ELTTEIDNNIEQISSYKSEITELRR;GSLGGGFSSGGFSGGSFSR;HGNSHQGEPR;IRLENEIQTYR;LENEIQTYR;LKYENEVALR;NQILNLTTDNANILLQIDNAR;NVQALEIELQSQLALK;NVSTGDVNVEMNAAPGVDLTQLLNNMR;QSLEASLAETEGR;RVLDELTLTK;SEITELR;SEITELRR;SGGGGGGGGCGGGGGVSSLR;SKELTTEIDNNIEQISSYK;SKELTTEIDN…	20036193062	7.15578e+08	58773.7
sp|P35527|K1C9_HUMAN	KRT9	1;1;1;1;1;1;1;1;1;1;1;1;1;1;1;1;1;1;1;1;1;1;1;1;1;1;1;1;1;1;1;1;1	0.618	Keratin, type I cytoskeletal 9	33	DIENQYETQITQIEHEVSSSGQEVQSSAK;DQIVDLTVGNNK;EIETYHNLLEGGQEDFESSGAGK;FEMEQNLR;FSSSSGYGGGSSR;GGGGSFGYSYGGGSGGGFSASSLGGGFGGGSR;GGSGGSHGGGSGFGGESGGSYGGGEEASGSGGGYGGGSGK;GGSGGSYGGGGSGGGYGGGSGSR;GGSGGSYGR;HGVQELEIELQSQLSK;HGVQELEIELQSQLSKK;IKFEMEQNLR;IQDWYDK;IQDWYDKK;IQDWYDKKGPAAIQK;LASYLDKVQALEEANNDLENK;LEKEIETYHNLLEGGQEDFESSGAGK;MRLEKEIETYHNLLEGGQEDFESSGAGK;MTLDDFR;NHKEEMSQLTGQNSGDVNVEINVAPGK;NYSPYYNT…	1.66184e+10	5.53946e+08	62008.8
sp|P11021|BIP_HUMAN	HSPA5	1;1;1;1;1;1;1;1;1;1;1;1;1;1;1;1;1;1;1;1;1;1;1;1;1;1;1;1;1;1;1;1;1;1;1;1;1;1;1;1;1;1	0.5795	Endoplasmic reticulum chaperone BiP	42	AKFEELNMDLFR;AVEEKIEWLESHQDADIEDFKAK;DAGTIAGLNVMR;DNHLLGTFDLTGIPPAPR;EFFNGKEPSR;ELEEIVQPIISK;ETAEAYLGKK;FEELNMDLFR;IDTRNELESYAYSLK;IEIESFYEGEDFSETLTR;IEWLESHQDADIEDFK;IEWLESHQDADIEDFKAK;IINEPTAAAIAYGLDKR;ITITNDQNR;ITPSYVAFTPEGER;ITPSYVAFTPEGERLIGDAAK;KKELEEIVQPIISK;KSDIDEIVLVGGSTR;KSQIFSTASDNQPTVTIK;KTKPYIQVDIGGGQTK;KVTHAVVTVPAYFNDAQR;LIGDAAKNQLTSNPENTVFDAK;LYGSAGPPPTGEEDTAEKDEL;MKETAEAYLGK;MKETA…	14710299038	3.77187e+08	72270.4
sp|P07477|TRY1_HUMAN	PRSS1	1	0.0729	Serine protease 1	1	TLNNDIMLIK	12849973000	1.07083e+09	26523.1
sp|P09211|GSTP1_HUMAN	GSTP1	1;1;1;1;1;1;1;1;1;1;1;1;1;1;1	0.6143	Glutathione S-transferase P	15	AFLASPEYVNLPINGNGK;AFLASPEYVNLPINGNGKQ;ALPGQLK;ALPGQLKPFETLLSQNQGGK;ASCLYGQLPK;DQQEAALVDMVNDGVEDLR;EEVVTVETWQEGSLK;FQDGDLTLYQSNTILR;MLLADQGQSWK;MLLADQGQSWKEEVVTVETWQEGSLK;MPPYTVVYFPVR;PFETLLSQNQGGK;PPYTVVYFPVR;TLGLYGK;TLGLYGKDQQEAALVDMVNDGVEDLR	8593582286	7.81235e+08	23323
sp|P11142|HSP7C_HUMAN	HSPA8	1;1;1;1;1;1;1;1;1;1;1;1;1;1;1;1;1;1;1;1;1;1	0.531	Heat shock cognate 71 kDa protein	22	DAGTIAGLNVLR;DAKLDKSQIHDIVLVGGSTR;EIAEAYLGK;FDDAVVQSDMK;GTLDPVEK;HWPFMVVNDAGRPK;LDKSQIHDIVLVGGSTR;LSKEDIER;LYQSAGGMPGGMPGGFPGGGAPPSGGASSGPTIEEVD;MKEIAEAYLGK;MVNHFIAEFK;MVNHFIAEFKR;NQVAMNPTNTVFDAK;NQVAMNPTNTVFDAKR;NSLESYAFNMK;QTQTFTTYSDNQPGVLIQVYEGER;RFDDAVVQSDMK;SFYPEEVSSMVLTK;SINPDEAVAYGAAVQAAILSGDK;SQIHDIVLVGGSTR;TVTNAVVTVPAYFNDSQR;VCNPIITK	8277161982	2.23707e+08	70836.2
sp|P35908|K22E_HUMAN	KRT2	1;1;1;1;1;1;1;1;1;1;1;1;1;1;1;1;1;1;1;1;1;1;1;1;1;1;1;1;1	0.6604	Keratin, type II cytoskeletal 2 epidermal	29	DVDNAYMIK;EIKIEISELNR;FGGFGGPGGVGGLGGPGGFGPGGYPGGIHEVSVNQSLLQPLNVK;FLEQQNQVLQTKWELLQQMNVGTR;GFSSGSAVVSGGSR;GGGFGGGSSFGGGSGFSGGGFGGGGFGGGR;GGSGGGGSISGGGYGSGGGSGGR;HGDSLKEIKIEISELNR;HGGGGGGFGGGGFGSR;LNDLEEALQQAK;LNDLEEALQQAKEDLAR;LQGEIAHVK;NKLNDLEEALQQAK;NKLNDLEEALQQAKEDLAR;NVQDAIADAEQR;NVQDAIADAEQRGEHALK;NVQDAIADAEQRGEHALKDAR;PINLEPIFQGYIDSLKR;SLVGLGGTK;STSSFSCLSR;TAAENDFVTLK;TAAENDFVTLKK;TSQNSELN…	6657788099	1.58519e+08	65375.2
sp|P04406|G3P_HUMAN	GAPDH	1;1;1;1;1;1;1;1;1;1;1;1;1;1;1;1;1;1	0.591	Glyceraldehyde-3-phosphate dehydrogenase	18	GALQNIIPASTGAAK;IISNASCTTNCLAPLAK;IKWGDAGAEYVVESTGVFTTMEK;LEKPAKYDDIK;LISWYDNEFGYSNR;LVINGNPITIFQER;LVINGNPITIFQERDPSK;LVINGNPITIFQERDPSKIK;VGVNGFGR;VIHDNFGIVEGLMTTVHAITATQK;VIISAPSADAPMFVMGVNHEK;VIISAPSADAPMFVMGVNHEKYDNSLK;VIPELNGK;VIPELNGKLTGMAFR;VPTANVSVVDLTCR;VVDLMAHMASK;VVDLMAHMASKE;WGDAGAEYVVESTGVFTTMEK	5819926736	2.90996e+08	36012.4
sp|P0DMV8|HS71A_HUMAN	HSPA1A	1;1;1;1;1;1;1;1;1;1;1;1;1;1;1;1;1;1;1	0.5445	Heat shock 70 kDa protein 1A	19	AQIHDLVLVGGSTR;CQEVISWLDANTLAEKDEFEHK;DAKLDKAQIHDLVLVGGSTR;ELEQVCNPIISGLYQGAGGPGPGGFGAQGPK;FGDPVVQSDMK;FGDPVVQSDMKHWPFQVINDGDKPK;GGSGSGPTIEEVD;HWPFQVINDGDKPK;KFGDPVVQSDMK;LDKAQIHDLVLVGGSTR;LLQDFFNGR;LLQDFFNGRDLNK;LVNHFVEEFK;LVNHFVEEFKR;MKEIAEAYLGYPVTNAVITVPAYFNDSQR;MVQEAEKYKAEDEVQR;NQVALNPQNTVFDAK;NQVALNPQNTVFDAKR;SAVEDEGLK	5283508083	1.46764e+08	69991
sp|P05783|K1C18_HUMAN	KRT18	1;1;1;1;1;1;1;1;1;1;1;1;1;1;1;1;1;1;1;1;1;1;1;1;1;1;1;1	0.6349	Keratin, type I cytoskeletal 18	28	AQIFANTVDNAR;AQYDELAR;AQYDELARK;ASLENSLR;ASLENSLREVEAR;DWSHYFK;GGMGSGGLATGIAGGLAGMGGIQNEK;KVIDDTNITR;LASYLDR;LEAEIATYR;LEAEIATYRR;LLEDGEDFNLGDALDSSNSMQTIQK;LQLETEIEALKEELLFMKK;PVSSAASVYAGAGGSGSR;QAQEYEALLNIK;QSVENDIHGLR;QSVENDIHGLRK;RLLEDGEDFNLGDALDSSNSMQTIQK;SLGSVQAPSYGAR;SLGSVQAPSYGARPVSSAASVYAGAGGSGSR;STFSTNYR;TVQSLEIDLDSMR;VIDDTNITR;VKLEAEIATYR;VKLEAEIATYRR;VKYETELAMR;YALQMEQLNGILLHLESELAQTR;…	3.32597e+09	1.18785e+08	48010.5
sp|P05787|K2C8_HUMAN	KRT8	1;1;1;1;1;1;1;1;1;1;1;1;1;1;1;1;1;1;1;1;1;1;1;1;1;1;1;1;1;1	0.5776	Keratin, type II cytoskeletal 8	30	AEAESMYQIK;ASLEAAIADAEQR;ASLEAAIADAEQRGELAIK;ASLEAAIADAEQRGELAIKDANAK;DGKLVSESSDVLPK;DVDEAYMNKVELESR;ELQSQISDTSVVLSMDNSR;GELAIKDANAK;ISSSSFSR;KLLEGEESRLESGMQNMSIHTK;LEGLTDEINFLR;LESGMQNMSIHTK;LLEGEESRLESGMQNMSIHTK;LQAEIEGLK;LQAEIEGLKGQR;LSELEAALQR;LVSESSDVLPK;QLETLGQEK;QLYEEEIR;QLYEEEIRELQSQISDTSVVLSMDNSR;SLDMDSIIAEVK;SNMDNMFESYINNLR;SNMDNMFESYINNLRR;SRAEAESMYQIK;SRAEAESMYQIKYEELQSLAGK;TEISEMNR;T…	3143769389	9.82428e+07	53653.1
sp|P02545|LMNA_HUMAN	LMNA	1;1;1;1;1;1;1;1;1;1;1;1;1;1;1;1;1;1;1;1;1;1;1;1;1;1;1;1;1;1;1;1;1;1;1;1;1;1;1;1;1	0.5708	Prelamin-A/C	41	AAYEAELGDAR;AAYEAELGDARK;AGQVVTIWAAGAGATHSPPTDLVWK;AQNTWGCGNSLR;ASASGSGAQVGGPISSGSSASSVTVTR;DLEALLNSK;DLEDSLAR;EAALSTALSEK;EAALSTALSEKR;EELDFQK;EGDLIAAQAR;IDSLSAQLSQLQK;IRIDSLSAQLSQLQK;ITESEEVVSR;KQLQDEMLR;LADALQELR;LALDMEIHAYR;LAVYIDR;LEAALGEAK;LEAALGEAKK;LKDLEALLNSK;LLEGEEERLR;LQEKEDLQELNDR;LQLELSK;LQTMKEELDFQK;LRDLEDSLAR;MQQQLDEYQELLDIK;NIYSEELR;NSNLVGAAHEELQQSR;QLQDEMLR;QNGDDPLLTYR;SGAQASSTPL…	2999972134	6.81812e+07	74076.7
sp|P14618|KPYM_HUMAN	PKM	1;1;1;1;1;1;1;1;1;1;1;1;1;1;1;1;1;1;1;1;1;1;1;1;1;1;1;1;1	0.5593	Pyruvate kinase PKM	29	APIIAVTR;EAEAAIYHLQLFEELR;EAEAAIYHLQLFEELRR;FDEILEASDGIMVAR;FGVEQDVDMVFASFIR;GADFLVTEVENGGSLGSK;GADFLVTEVENGGSLGSKK;GDYPLEAVR;GSGTAEVELK;GVNLPGAAVDLPAVSEK;GVNLPGAAVDLPAVSEKDIQDLK;IISKIENHEGVR;ITLDNAYMEK;IYVDDGLISLQVK;KGDVVIVLTGWRPGSGFTNTMR;KGVNLPGAAVDLPAVSEK;KGVNLPGAAVDLPAVSEKDIQDLK;LAPITSDPTEATAVGAVEASFK;LNFSHGTHEYHAETIK;MQHLIAR;NTGIICTIGPASR;PGSGFTNTMR;PVAVALDTK;RFDEILEASDGIMVAR;SVETLKEMIK;TATE…	2.49984e+09	6.94401e+07	57882
sp|P06733|ENOA_HUMAN	ENO1	1;1;1;1;1;1;1;1;1;1;1;1;1;1;1;1;1;1;1	0.5138	Alpha-enolase	19	DATNVGDEGGFAPNILENK;DATNVGDEGGFAPNILENKEGLELLK;EGLELLK;FTASAGIQVVGDDLTVTNPK;GNPTVEVDLFTSK;HIADLAGNSEVILPVPAFNVINGGSHAGNK;IEEELGSK;IGAEVYHNLK;KLNVTEQEKIDK;LAMQEFMILPVGAANFR;LAQANGWGVMVSHR;LNVTEQEK;LNVTEQEKIDK;SGKYDLDFK;SGKYDLDFKSPDDPSR;TIAPALVSK;YGKDATNVGDEGGFAPNILENK;YGKDATNVGDEGGFAPNILENKEGLELLK;YISPDQLADLYK	2412218268	8.31799e+07	47121.3
sp|P25705|ATPA_HUMAN	ATP5F1A	1;1;1;1;1;1;1;1;1;1;1;1;1;1;1;1;1;1;1;1;1;1;1;1;1;1;1	0.5099	ATP synthase subunit alpha, mitochondrial	27	APGIIPR;AVDSLVPIGR;DNGKHALIIYDDLSK;EAYPGDVFYLHSR;ELIIGDR;EVAAFAQFGSDLDAATQQLLSR;FENAFLSHVVSQHQALLGTIR;GIRPAINVGLSVSR;GYLDKLEPSK;GYLDKLEPSKITK;HALIIYDDLSK;ILGADTSVDLEETGR;ISVREPMQTGIK;LELAQYR;LKEIVTNFLAGFEA;LTDADAMK;NVQAEEMVEFSSGLK;QMSLLLR;STVAQLVK;TGAIVDVPVGEELLGR;TGTAEMSSILEER;TSIAIDTIINQK;TSIAIDTIINQKR;VGLKAPGIIPR;VLSIGDGIAR;VVDALGNAIDGK;VVDALGNAIDGKGPIGSK	2208301210	6.13417e+07	59695.6
sp|P19474|RO52_HUMAN	TRIM21	1;1;1;1;1;1;1;1;1;1;1;1;1;1;1;1;1	0.3432	E3 ubiquitin-protein ligase TRIM21	17	DHAMVPLEEAAQEYQEK;DLDITSPELR;EAWDLGVCR;FDSYPMVLGAQHFHSGK;GHFLLSSK;HYWEVDVTGK;IHAEFVQQK;KGHFLLSSK;LAQQSQALQELISELDRR;LGDTQQSIPGNEER;LQVALGELR;LQVALGELRR;NFLVEEEQR;QLANMVNNLK;QLQELEKDER;QLQELEKDEREQLR;SESWNLKDLDITSPELR	1898961984	6.32987e+07	54117.1
sp|P28799|GRN_HUMAN	GRN	1;1;1;1;1;1;1;1;1	0.172	Progranulin	9	APAHLSLPDPQALK;APAHLSLPDPQALKR;AVALSSSVMCPDAR;CITPTGTHPLAK;EVVSAQPATFLAR;GSEIVAGLEK;GTCEQGPHQVPWMEK;PLLDKWPTTLSR;WDAPLRDPALR	1721781593	7.48601e+07	63481.8
sp|P10809|CH60_HUMAN	HSPD1	1;1;1;1;1;1;1;1;1;1;1;1;1;1;1;1;1;1;1;1	0.4171	60 kDa heat shock protein, mitochondrial	20	ALMLQGVDLLADAVAVTMGPK;APGFGDNR;GANPVEIR;GVMLAVDAVIAELKK;GYISPYFINTSK;IGIEIIKR;IPAMTIAK;IQEIIEQLDVTTSEYEKEK;ISSIQSIVPALEIANAHR;LSDGVAVLK;LVQDVANNTNEEAGDGTTTATVLAR;NAGVEGSLIVEK;TLKIPAMTIAK;TLNDELEIIEGMKFDR;TVIIEQSWGSPK;VGEVIVTK;VGEVIVTKDDAMLLK;VGGTSDVEVNEK;VGLQVVAVK;VTDALNATR	1.69427e+09	4.70629e+07	60998.4
sp|P31327|CPSM_HUMAN	CPS1	1;1;1;1;1;1;1;1;1;1;1;1;1;1;1;1;1;1;1;1;1;1;1;1;1;1;1;1;1;1;1;1;1;1;1;1;1;1;1;1;1;1;1	0.348	Carbamoyl-phosphate synthase [ammonia], mitochondrial	43	AADTIGYPVMIR;APMFSWPR;AQTAHIVLEDGTK;ATGYPLAFIAAK;ATTITSVLPKPALVASR;AVNTLNEALEFAK;EPLFGISTGNLITGLAAGAK;ETLMDLSTK;EVEMDAVGKDGR;FLEEATR;FLGVAEQLHNEGFK;FVHDNYVIR;GILIGIQQSFRPR;GLNSESMTEETLKR;GQILTMANPIIGNGGAPDTTALDELGLSK;GQNQPVLNITNK;HLPTLDHPIIPADYVAIK;IALGIPLPEIK;IAPSFAVESIEDALK;IEFEGQPVDFVDPNKQNLIAEVSTK;IMGTSPLQIDR;IMGTSPLQIDRAEDR;LFAEAVQK;QLFSDKLNEINEK;RTAVDSGIPLLTNFQVTK;SAYALGGLGSGICPNR;SIFSAVLDE…	1.60481e+09	1.86606e+07	164817
sp|P07437|TBB5_HUMAN	TUBB	1;1;1;1;1	0.7252	Tubulin beta chain	5	ALTVPELTQQVFDAK;FWEVISDEHGIDPTGTYHGDSDLQLDR;ISVYYNEATGGK;MAVTFIGNSTAIQELFK;MAVTFIGNSTAIQELFKR	1516903964	7.22335e+07	49621
sp|P22061|PIMT_HUMAN	PCMT1	1;1;1;1;1;1;1;1;1	0.6564	Protein-L-isoaspartate(D-aspartate) O-methyltransferase	9	ALDVGSGSGILTACFAR;KDDPTLLSSGR;LILPVGPAGGNQMLEQYDKLQDGSIK;MGYAEEAPYDAIHVGAAAPVVPQALIDQLKPGGR;MKPLMGVIYVPLTDKEK;SGGASHSELIHNLR;TDKVFEVMLATDR;VIGIDHIK;VQLVVGDGR	1476291870	1.34208e+08	24602.6
sp|P13647|K2C5_HUMAN	KRT5	1;1;1;1;1;1;1;1;1;1;1;1;1;1;1;1;1;1	0.5169	Keratin, type II cytoskeletal 5	18	AQYEEIANR;EYQELMNTK;GLGVGFGSGGGSSSSVK;ISISTSGGSFR;LRAEIDNVK;NKLAELEEALQK;NMQDLVEDFK;QCANLQNAIADAEQR;SFSTASAITPSVSR;SRTEAESWYQTK;SRTEAESWYQTKYEELQQTAGR;TEAESWYQTK;TSFTSVSR;TTAENEFVMLK;TTAENEFVMLKK;VDALMDEINFMK;VSLAGACGVGGYGSR;YEELQQTAGR	1418268650	4.0522e+07	62322
sp|P62424|RL7A_HUMAN	RPL7A	1;1;1;1;1;1;1;1;1;1;1;1	0.4098	60S ribosomal protein L7a	12	AGVNTVTTLVENK;AGVNTVTTLVENKK;HWGGNVLGPK;KVVNPLFEK;LKVPPAINQFTQALDR;NFGIGQDIQPK;QTATQLLK;TCTTVAFTQVNSEDKGALAK;TNYNDRYDEIR;TNYNDRYDEIRR;VAPAPAVVK;VPPAINQFTQALDR	1088889076	7.25926e+07	29959
sp|P06576|ATPB_HUMAN	ATP5F1B	1;1;1;1;1;1;1;1;1;1;1;1;1;1;1	0.3989	ATP synthase subunit beta, mitochondrial	15	AIAELGIYPAVDPLDSTSR;EGNDLYHEMIESGVINLK;FLSQPFQVAEVFTGHMGK;FTQAGSEVSALLGR;IGLFGGAGVGK;IMDPNIVGSEHYDVAR;IMNVIGEPIDER;IMNVIGEPIDERGPIK;IPSAVGYQPTLATDMGTMQER;LVPLKETIK;TIAMDGTEGLVR;TVLIMELINNVAK;VALVYGQMNEPPGAR;VLDSGAPIKIPVGPETLGR;VVDLLAPYAK	1059461076	3.53154e+07	56506.6
sp|P26373|RL13_HUMAN	RPL13	1;1;1;1;1;1;1;1	0.3934	60S ribosomal protein L13	8	GFSLEELR;LATQLTGPVMPVR;NGMVLKPHFHK;PASGPIRPIVR;STESLQANVQR;TIGISVDPR;VATWFNQPAR;VITEEEKNFK	1056867808	7.54906e+07	24228.5
sp|P36578|RL4_HUMAN	RPL4	1;1;1;1;1;1;1;1;1;1;1;1;1;1;1;1;1;1	0.3794	60S ribosomal protein L4	18	AAAAAAALQAK;APIRPDIVNFVHTNLR;AWNDIKK;EAVLLLK;EAVLLLKK;IEEVPELPLVVEDK;IEEVPELPLVVEDKVEGYKK;ILKSPEIQR;KLDELYGTWR;MINTDLSR;NIPGITLLNVSK;NNRQPYAVSELAGHQTSAESWGTGR;NVTLPAVFK;PLISVYSEK;PLISVYSEKGESSGK;QPYAVSELAGHQTSAESWGTGR;SNYNLPMHK;VDKAAAAAAALQAK	1029807576	3.43269e+07	47649.4
sp|P23396|RS3_HUMAN	RPS3	1;1;1;1;1;1;1;1;1;1;1;1;1;1;1;1;1;1;1	0.7202	40S ribosomal protein S3	19	AELNEFLTR;DEILPTTPISEQK;ELAEDGYSGVEVR;ELTAVVQKR;FGFPEGSVELYAEK;FIMESGAK;FVADGIFK;FVDGLMIHSGDPVNYYVDTAVR;GGKPEPPAMPQPVPTA;IMLPWDPTGK;IRELTAVVQK;KFVADGIFK;KPLPDHVSIVEPK;KPLPDHVSIVEPKDEILPTTPISEQK;LLGGLAVR;QGVLGIK;TEIIILATR;TQNVLGEK;VTPTRTEIIILATR	1007021899	5.30012e+07	26653.4
sp|P18124|RL7_HUMAN	RPL7	1;1;1;1;1;1;1;1;1;1;1;1;1;1	0.4758	60S ribosomal protein L7	14	AGNFYVPAEPK;ASINMLR;EANNFLWPFK;EVPAVPETLKK;FKEANNFLWPFK;IALTDNALIAR;IVEPYIAWGYPNLK;KAGNFYVPAEPK;KVLQLLR;QIFNGTFVK;RNFAELK;SVNELIYK;SVNELIYKR;TTHFVEGGDAGNREDQINR	1005548386	6.28468e+07	29189.2
sp|Q02878|RL6_HUMAN	RPL6	1;1;1;1;1;1;1;1;1;1;1;1;1	0.4792	60S ribosomal protein L6	13	AIPQLQGYLR;ASITPGTILIILTGR;AVDSQILPK;FVIATSTK;HLTDAYFK;HLTDAYFKK;HQEGEIFDTEKEKYEITEQR;IDISNVKIPK;QLASGLLLVTGPLVLNR;SVFALTNGIYPHK;VLATVTKPVGGDK;VLATVTKPVGGDKNGGTR;YYPTEDVPR	988522710	5.20275e+07	32689.6
sp|P13639|EF2_HUMAN	EEF2	1;1;1;1;1;1;1;1;1;1;1;1;1;1;1;1;1;1;1;1;1;1;1	0.303	Elongation factor 2	23	AGIIASAR;ARPFPDGLAEDIDKGEVSAR;CLYASVLTAQPR;EDLYLKPIQR;EGIPALDNFLDKL;FSVSPVVR;GEGQLGPAER;GHVFEESQVAGTPMFVVK;GPLMMYISK;GVQYLNEIK;IKPVLMMNK;KEDLYLKPIQR;NMSVIAHVDHGK;NPADLPK;QFAEMYVAK;SDPVVSYR;TGTITTFEHAHNMR;TILMMGR;VFDAIMNFK;VFSGLVSTGLK;WLPAGDALLQMITIHLPSPVTAQK;YFDPANGK;YLAEKYEWDVAEAR	916126109	1.76178e+07	95258.9
sp|P08195|4F2_HUMAN	SLC3A2	1;1;1;1;1;1;1;1;1;1;1;1;1;1;1;1	0.2667	4F2 cell-surface antigen heavy chain	16	ADLLLSTQPGR;EDFDSLLQSAK;FTGLSKEELLK;GENSWFSTQVDTVATK;GLVLGPIHK;GQSEDPGSLLSLFR;GRLDYLSSLK;IGDLQAFQGHGAGNLAGLK;IKVAEDEAEAAAAAK;LDYLSSLK;LKLEPHEGLLLR;LLTSFLPAQLLR;VAEDEAEAAAAAK;VAGSPGWVR;VILDLTPNYR;WWHTGALYR	884558146	2.68048e+07	67933.7
sp|P19338|NUCL_HUMAN	NCL	1;1;1;1;1;1;1;1;1;1;1;1;1;1;1;1;1;1;1;1;1;1;1	0.2972	Nucleolin	23	ALELTGLK;ALVATPGK;ATFIKVPQNQNGK;EAMEDGEIDGNKVTLDWAKPK;ESFDGSVR;EVFEDAAEIR;GFGFVDFNSEEDAK;GIAYIEFK;GLSEDTTEETLK;GLSEDTTEETLKESFDGSVR;KFGYVDFESAEDLEK;LELQGPR;NDLAVVDVR;NLPYKVTQDELKEVFEDAAEIR;QKVEGTEPTTAFNLFVGNLNFNK;SISLYYTGEK;TEADAEKTFEEK;TGISDVFAK;TGISDVFAKNDLAVVDVR;VEGTEPTTAFNLFVGNLNFNK;VFGNEIKLEKPK;VTLDWAKPK;VTQDELKEVFEDAAEIR	8.80479e+08	1.91408e+07	76550.3
sp|Q00839|HNRPU_HUMAN	HNRNPU	1;1;1;1;1;1;1;1;1;1;1;1;1;1;1	0.2279	Heterogeneous nuclear ribonucleoprotein U	15	DIDIHEVR;DLPEHAVLK;EKPYFPIPEEYTFIQNVPLEDR;GYFEYIEENKYSR;HAAENPGKYNILGTNTIMDK;LLEQYKEESK;LNTLLQR;LQAALDDEEAGGRPAMEPGNGSLDLGGDSAGR;MMVAGFK;NFILDQTNVSAAAQR;NGQDLGVAFK;SSGPTSLFAVTVAPPGAR;VSELKEELK;VTEKIPVR;YNILGTNTIMDK	863210558	1.96184e+07	90510
sp|Q14254|FLOT2_HUMAN	FLOT2	1;1;1;1;1;1;1;1;1;1;1;1;1;1;1;1;1;1	0.4813	Flotillin-2	18	DVYDKVDYLSSLGK;EVAAPDVGR;IAAPLTKVDEIVVLSGDNSK;IMTEKELLAVACEQFLGK;IQQIAEGEKVK;ISLEIMTLQPR;LAAPLTK;LLAELPASVHALTGVDLSK;MALVLEALPQIAAK;NVVLQTLEGHLR;QIAVEAQEILR;QVLLAQAEAEK;QVLLAQAEAEKIR;SAFSEEVNIK;SILGTLTVEQIYQDRDQFAK;TAEAQLAYELQGAR;TDKELIATVR;VDEIVVLSGDNSK	853351810	2.58591e+07	47016.6
sp|O75955|FLOT1_HUMAN	FLOT1	1;1;1;1;1;1;1;1;1;1;1;1;1;1;1;1;1;1;1;1;1;1;1	0.534	Flotillin-1	23	AAYDIEVNTR;AQADLAYQLQVAK;AQQVAVQEQEIAR;AQQVAVQEQEIARR;DIHDDQDYLHSLGK;FSEQVFK;GEAEAFAIGAR;HGVPISVTGIAQVK;ISLNTLTLNVK;ITLVSSGSGTMGAAK;KAAYDIEVNTR;LAEAEKSQLIMQAEAEAASVR;LTGVSISQVNHKPLR;MRGEAEAFAIGAR;RAQADLAYQLQVAK;SPPVMVAGGR;SQLIMQAEAEAASVR;TEAEIAHIALETLEGHQR;VFVLPCIQQIQR;VQVQVVER;VSAQYLSEIEMAK;VTGEVLDILTR;VTGEVLDILTRLPESVER	843550410	2.72113e+07	47307.6
sp|Q06830|PRDX1_HUMAN	PRDX1	1;1;1;1;1;1;1;1;1	0.5226	Peroxiredoxin-1	9	ADEGISFR;ATAVMPDGQFK;DISLSDYK;IGHPAPNFK;KQGGLGPMNIPLVSDPK;LVQAFQFTDK;QGGLGPMNIPLVSDPK;QGGLGPMNIPLVSDPKR;TIAQDYGVLK	834413928	5.9601e+07	22078.3
sp|P00338|LDHA_HUMAN	LDHA	1;1;1;1;1;1;1;1;1;1;1;1;1;1	0.4006	L-lactate dehydrogenase A chain	14	DLADELALVDVIEDK;DQLIYNLLK;DQLIYNLLKEEQTPQNK;DYNVTANSK;FIIPNVVK;IVSGKDYNVTANSK;KSADTLWGIQK;LVIITAGAR;QVVESAYEVIK;RVHPVSTMIK;SADTLWGIQK;TLHPDLGTDKDKEQWK;VHPVSTMIK;VTLTSEEEAR	8.32825e+08	3.47011e+07	36647.3
sp|P04075|ALDOA_HUMAN	ALDOA	1;1;1;1;1;1;1;1;1;1;1;1;1;1	0.4258	Fructose-bisphosphate aldolase A	14	ADDGRPFPQVIK;ALANSLACQGK;ALQASALK;ELSDIAHR;FSHEEIAMATVTALR;FSHEEIAMATVTALRR;GILAADESTGSIAK;GILAADESTGSIAKR;IGEHTPSALAIMENANVLAR;LQSIGTENTEENRR;PYQYPALTPEQK;PYQYPALTPEQKK;QLLLTADDR;YTPSGQAGAAASESLFVSNHAY	823030629	3.57839e+07	39377.3
sp|P62917|RL8_HUMAN	RPL8	1;1;1;1;1;1;1	0.2257	60S ribosomal protein L8	7	ASGNYATVISHNPETK;ASGNYATVISHNPETKK;AVDFAER;AVVGVVAGGGR;DIIHDPGR;VGLIAAR;VVFRDPYR	799809445	5.71292e+07	27989.3
sp|P29401|TKT_HUMAN	TKT	1;1;1;1;1;1;1;1;1;1;1;1;1;1;1;1;1	0.366	Transketolase	17	GITGVEDKESWHGKPLPK;HQPTAIIAK;ILATPPQEDAPSVDIANIR;KISSDLDGHPVPK;LDNLVAILDINR;LGQSDPAPLQHQMDIYQK;LGQSDPAPLQHQMDIYQKR;MFGIDRDAIAQAVR;MPSLPSYK;NMAEQIIQEIYSQIQSK;NSTFSEIFKK;SGKPAELLK;SKDDQVTVIGAGVTLHEALAAAELLKK;SVPTSTVFYPSDGVATEK;TSRPENAIIYNNNEDFQVGQAK;VLDPFTIKPLDR;VLDPFTIKPLDRK	724247597	2.19469e+07	67816.7
sp|O43175|SERA_HUMAN	PHGDH	1;1;1;1;1;1;1;1;1;1;1;1	0.2101	D-3-phosphoglycerate dehydrogenase	12	AGTGVDNVDLEAATR;AGTGVDNVDLEAATRK;DLPLLLFR;FMGTELNGK;GGIVDEGALLR;GTIQVITQGTSLK;ILQDGGLQVVEK;MQSFGMK;QADVNLVNAK;TLGILGLGR;VTADVINAAEK;VTADVINAAEKLQVVGR	719174078	2.99656e+07	56596.4
sp|P26641|EF1G_HUMAN	EEF1G	1;1;1;1;1;1;1;1;1;1;1;1;1	0.2494	Elongation factor 1-gamma	13	AKDPFAHLPK;ALIAAQYSGAQVR;AVLGEVK;EYFSWEGAFQHVGK;ILGLLDAYLK;KLDPGSEETQTLVR;LDPGSEETQTLVR;MAQFDAK;QAFPNTNR;QVLEPSFR;RILGLLDAYLK;STFVLDEFKR;TFLVGER	7.12984e+08	2.64068e+07	50069.1
sp|P02533|K1C14_HUMAN	KRT14	1;1;1;1;1;1;1;1;1;1	0.6398	Keratin, type I cytoskeletal 14	10	ADLEMQIESLKEELAYLKK;APSTYGGGLSVSSSR;DAEEWFFTK;DAEEWFFTKTEELNR;GQVGGDVNVEMDAAPGVDLSR;ILTATVDNANVLLQIDNAR;LLEGEDAHLSSSQFSSGSQSSR;RLLEGEDAHLSSSQFSSGSQSSR;TKYETELNLR;TMQNLEIELQSQLSMK	675353249	1.92958e+07	51511.4
sp|P62269|RS18_HUMAN	RPS18	1;1;1;1;1;1;1;1;1;1	0.5066	40S ribosomal protein S18	10	AGELTEDEVER;IAFAITAIK;IPDWFLNR;KADIDLTK;KIAFAITAIK;QYKIPDWFLNR;VITIMQNPR;VLNTNIDGR;YAHVVLR;YSQVLANGLDNK	664936589	5.54114e+07	17689.8
sp|P52272|HNRPM_HUMAN	HNRNPM	1;1;1;1;1;1;1;1;1;1;1;1;1;1;1;1;1;1;1;1;1;1;1	0.3616	Heterogeneous nuclear ribonucleoprotein M	23	ADILEDKDGK;AFITNIPFDVK;EKVGEVTYVELLMDAEGK;FEPYANPTKR;FESPEVAER;GIGMGNIGPAGMGMEGIGFGINK;GNFGGSFAGSFGGAGGHAPGVAR;INEILSNALK;INEILSNALKR;LGSTVFVANLDYK;MAAPIDR;MAAPIDRVGQTIER;MATGLER;MGAGMGFGLER;MGANSLER;MGLAMGGGGGASFDR;MGLVMDR;MGPAMGPALGAGIER;MGPLGLDHMASSIER;MVPAGMGAGLER;NLPFDFTWK;QGGGGGGGSVPGIER;VGEVTYVELLMDAEGK	6.62848e+08	1.27471e+07	77446.3
sp|P21333|FLNA_HUMAN	FLNA	1;1;1;1;1;1;1;1;1;1;1;1;1;1;1;1;1;1;1;1;1;1;1;1;1;1;1;1;1;1;1;1;1;1;1;1;1;1	0.2191	Filamin-A	38	AEAGVPAEFSIWTR;AFGPGLQGGSAGSPAR;AGVAPLQVK;ANLPQSFQVDTSK;ASGPGLNTTGVPASLPVEFTIDAK;AWGPGLEGGVVGK;AYGPGIEPTGNMVK;DVDIIDHHDNTYTVK;EATTEFSVDAR;FNEEHIPDSPFVVPVASPSGDAR;FVPAEMGTHTVSVK;GAGTGGLGLAVEGPSEAK;GLVEPVDVVDNADGTQTVNYVPSR;GTVEPQLEAR;IANLQTDLSDGLR;LDVQFSGLTK;LIALLEVLSQKK;LSPFMADIR;LVSNHSLHETSSVFVDSLTK;NGHVGISFVPK;NGQHVASSPIPVVISQSEIGDASR;RLTVSSLQESGLK;SPFSVAVSPSLDLSK;TFSVWYVPEVTGTHK;TGVAVNKPAEFTVDA…	6.49467e+08	4.51019e+06	280546
sp|P06748|NPM_HUMAN	NPM1	1;1;1;1;1;1	0.2687	Nucleophosmin	6	ADKDYHFKVDNDENEHQLSLR;GPSSVEDIK;MSVQPTVSLGGFEITPPVVLR;MTDQEAIQDLWQWR;VDNDENEHQLSLR;VTLATLK	647782072	4.04864e+07	32536.8
sp|P15880|RS2_HUMAN	RPS2	1;1;1;1;1;1;1;1;1	0.3003	40S ribosomal protein S2	9	AEDKEWMPVTK;AFVAIGDYNGHVGLGVK;EVATAIR;GCTATLGNFAK;GTGIVSAPVPK;LSIVPVR;LSIVPVRR;SPYQEFTDHLVK;TYSYLTPDLWK	6.36815e+08	2.89461e+07	31286.6
sp|P46781|RS9_HUMAN	RPS9	1;1;1;1;1;1;1;1;1;1;1;1;1;1	0.4485	40S ribosomal protein S9	14	ELLTLDEKDPR;ELLTLDEKDPRR;HIDFSLR;IEDFLER;IGVLDEGK;KQVVNIPSFIVR;LDYILGLK;LFEGNALLR;LIGEYGLR;LQTQVFK;QVVNIPSFIVR;RLFEGNALLR;RLQTQVFK;SRLDQELK	586433865	4.18881e+07	22559.5
sp|P08238|HS90B_HUMAN	HSP90AB1	1;1;1;1;1	0.3522	Heat shock protein HSP 90-beta	5	ALLFIPR;FYEAFSK;HLEINPDHPIVETLR;NPDDITQEEYGEFYK;YHTSQSGDEMTSLSEYVSR	577470840	14436771	83194.1
sp|P61247|RS3A_HUMAN	RPS3A	1;1;1;1;1;1;1;1;1;1;1;1;1;1;1;1	0.5038	40S ribosomal protein S3a	16	ACQSIYPLHDVFVR;ADGYEPPVQESV;APAMFNIR;EVQTNDLKEVVNK;FELGKLMELHGEGSSSGK;KDWYDVKAPAMFNIR;KVVDPFSK;LIPDSIGK;LIPDSIGKDIEK;LITEDVQGK;LMELHGEGSSSGK;MMEIMTR;TTDGYLLR;VFEVSLADLQNDEVAFR;VVDPFSK;VVDPFSKK	5.7167e+08	3.00879e+07	29907.7
sp|P62701|RS4X_HUMAN	RPS4X	1;1;1;1;1;1	0.5437	40S ribosomal protein S4, X isoform	6	ECLPLIIFLR;GNKPWISLPR;IGVITNR;LRECLPLIIFLR;LSNIFVIGK;TDITYPAGFMDVISIDKTGENFR	5.566e+08	2.783e+07	29561
sp|P63244|RACK1_HUMAN	RACK1	1;1;1;1;1;1;1;1;1;1;1	0.3722	Receptor of activated protein C kinase 1	11	DETNYGIPQR;DGQAMLWDLNEGK;DKTIIMWK;GHNGWVTQIATTPQFPDMILSASR;IIVDELKQEVISTSSK;IWDLEGK;LTRDETNYGIPQR;LWDLTTGTTTR;LWNTLGVCK;VWNLANCK;VWQVTIGTR	549141177	2.4961e+07	35036.5
sp|P15121|ALDR_HUMAN	AKR1B1	1;1;1;1;1;1;1	0.193	Aldo-keto reductase family 1 member B1	7	EELFIVSK;LIQYCQSK;LLLNNGAK;NLVVIPK;REELFIVSK;SPPGQVTEAVK;VAIDVGYR	535003976	2.67502e+07	35812.5
sp|P62241|RS8_HUMAN	RPS8	1;1;1;1;1	0.2933	40S ribosomal protein S8	5	ADGYVLEGK;IIDVVYNASNNELVR;ISSLLEEQFQQGK;LTPEEEEILNK;QWYESHYALPLGR	491782134	4.91782e+07	24172.2
sp|P00558|PGK1_HUMAN	PGK1	1;1;1;1;1;1;1;1;1	0.3022	Phosphoglycerate kinase 1	9	AEPAKIEAFR;AGGFLMK;AHSSMVGVNLPQK;ALESPERPFLAILGGAK;ALMDEVVK;ITLPVDFVTADKFDENAK;LTLDKLDVK;VLNNMEIGTSLFDEEGAK;VLPGVDALSNI	475059878	1.58353e+07	44568.1
sp|P61978|HNRPK_HUMAN	HNRNPK	1;1;1;1;1;1;1;1;1;1;1;1	0.3456	Heterogeneous nuclear ribonucleoprotein K	12	DLAGSIIGK;GGDLMAYDRR;GSYGDLGGPIITTQVTIPK;HESGASIKIDEPLEGSEDR;IDEPLEGSEDR;IILDLISESPIK;IITITGTQDQIQNAQYLLQNSVK;ILSISADIETIGEILKK;LLIHQSLAGGIIGVK;NTDEMVELR;TDYNASVSVPDSSGPER;VVLIGGKPDR	465558365	1.72429e+07	50926.4
sp|P49411|EFTU_HUMAN	TUFM	1;1;1;1;1;1;1;1;1;1;1;1;1;1;1;1;1	0.4049	Elongation factor Tu, mitochondrial	17	AEAGDNLGALVR;DKPHVNVGTIGHVDHGK;DLEKPFLLPVEAVYSVPGR;DPELGLK;EHILLAR;ELAMPGEDLK;ELLTEFGYK;GITINAAHVEYSTAAR;IILPPEK;IILPPEKELAMPGEDLK;KYEEIDNAPEER;LLDAVDTYIPVPAR;TIGTGLVTNTLAMTEEEK;TTLTAAITK;TVVTGIEMFHK;VEAQVYILSKEEGGR;YEEIDNAPEER	461294784	14415462	49492.2
sp|P07814|SYEP_HUMAN	EPRS1	1;1;1;1;1;1;1;1;1;1;1;1;1;1;1;1;1;1;1;1;1;1;1;1;1;1	0.2024	Bifunctional glutamate/proline--tRNA ligase	26	AYVDDTPAEQMK;DNYSPGWK;DQDLEPGAPSMGAK;FVELPGAEMGK;GNAAWQEQLK;HPQPFLR;IISLDAK;INEAVECLLSLK;KEENLADWYSQVITK;KGDIIQLQR;KPYIWEYSR;LLSVNIR;LNLNNTVLSK;LTVAENEAETK;NPEVGLKPVWYSPK;NSEPAGLETPEAK;QFIAAQGSSR;SLYDEVAAQGEVVR;TELAEPIAIRPTSETVMYPAYAK;TGQEYKPGNPPAEIGQNISSNSSASILESK;THVADFAPEVAWVTR;VAVQGDVVR;VIDPVAPR;VLFDKVASQGEVVR;WDVSTTK;YYTLFGR	451745495	4.96424e+06	170465
sp|P60842|IF4A1_HUMAN	EIF4A1	1;1;1;1;1;1	0.3596	Eukaryotic initiation factor 4A-I	6	ATQALVLAPTR;GFKDQIYDIFQK;GVAINMVTEEDKR;KEELTLEGIR;KGVAINMVTEEDKR;LQMEAPHIIVGTPGR	447851926	1.94718e+07	46106.5
sp|P07195|LDHB_HUMAN	LDHB	1;1;1;1;1;1;1;1;1;1	0.3713	L-lactate dehydrogenase B chain	10	FIIPQIVK;GLTSVINQK;IHPVSTMVK;IVADKDYSVTANSK;IVVVTAGVR;LIAPVAEEEATVPNNK;LKDDEVAQLKK;MVVESAYEVIK;SADTLWDIQK;SLADELALVDVLEDK	437638954	2.084e+07	36597.1
sp|Q07020|RL18_HUMAN	RPL18	1;1;1;1;1	0.3085	60S ribosomal protein L18	5	GCGTVLLSGPR;ILTFDQLALDSPK;TAVVVGTITDDVR;TNRPPLSLSR;TNSTFNQVVLK	437635115	4.86261e+07	21603.1
sp|P62826|RAN_HUMAN	RAN	1;1;1;1;1;1;1	0.3009	GTP-binding nuclear protein Ran	7	FNVWDTAGQEK;GPIKFNVWDTAGQEK;HLTGEFEK;LVLVGDGGTGK;NLQYYDISAK;NVPNWHR;SNYNFEKPFLWLAR	423879012	3.85345e+07	24389.6
sp|P84098|RL19_HUMAN	RPL19	1;1;1;1;1	0.2194	60S ribosomal protein L19	5	HMYHSLYLK;KVWLDPNETNEIANANSR;LASSVLR;LLADQAEAR;VWLDPNETNEIANANSR	402341552	4.47046e+07	23433.2
sp|P23921|RIR1_HUMAN	RRM1	1;1;1;1;1;1;1;1;1;1;1;1;1;1;1;1;1	0.2348	Ribonucleoside-diphosphate reductase large subunit	17	DDSIEGIYDTLK;EQGPYETYEGSPVSK;HPDYAILAAR;IAVSNLHK;LNSAIIYDR;LTSMHFYGWK;NSLLIAPMPTASTAQILGNNESIEPYTSNIYTR;RVLSGEFQIVNPHLLK;SNQQNLGTIK;STLDIVLANK;STLDIVLANKDR;TGMYYLR;TRPAANPIQFTLNK;TVWEISQK;VLSGEFQIVNPHLLK;VMFDKITSR;YPFESAEAQLLNK	377078081	8.56996e+06	89994.5
sp|P62280|RS11_HUMAN	RPS11	1;1;1;1;1;1;1;1	0.3418	40S ribosomal protein S11	8	DYLHYIR;EAIEGTYIDKK;ILSGVVTK;NIGLGFK;QPTIFQNK;VLLGETGK;VLLGETGKEK;VLLGETGKEKLPR	369004859	3.69005e+07	18401
sp|P62906|RL10A_HUMAN	RPL10A	1;1;1;1;1;1;1;1	0.2903	60S ribosomal protein L10a	8	AGKFPSLLTHNENMVAK;AVDIPHMDIEALK;AVDIPHMDIEALKK;DTLYEAVR;FPSLLTHNENMVAK;ILGPGLNK;KYDAFLASESLIK;VSRDTLYEAVR	363573707	2.42382e+07	24797.5
sp|P22626|ROA2_HUMAN	HNRNPA2B1	1;1;1;1;1;1;1;1	0.3173	Heterogeneous nuclear ribonucleoproteins A2/B1	8	GFGFVTFDDHDPVDK;GFGFVTFDDHDPVDKIVLQK;GGGGNFGPGPGSNFR;GGNFGFGDSR;KLFIGGLSFETTEESLR;LFIGGLSFETTEESLR;NMGGPYGGGNYGPGGSGGSGGYGGR;TLETVPLER	360589872	1.89784e+07	37388.7
sp|P35637|FUS_HUMAN	FUS	1;1;1;1;1	0.0932	RNA-binding protein FUS	5	AAIDWFDGKEFSGNPIK;EFSGNPIK;LKGEATVSFDDPPSAK;TGQPMINLYTDR;TGQPMINLYTDRETGK	359096274	2.11233e+07	53375.8
sp|P12956|XRCC6_HUMAN	XRCC6	1;1;1;1;1;1;1;1;1;1;1;1;1;1;1;1	0.289	X-ray repair cross-complementing protein 6	16	DSLIFLVDASK;DTGIFLDLMHLK;ELVYPPDYNPEGK;FTVPMLK;ILELDQFK;ILELDQFKGQQGQK;IMATPEQVGK;IMLFTNEDNPHGNDSAK;KQELLEALTK;LGSLVDEFK;NIYVLQELDNPGAK;QIILEKEETEELKR;SDSFENPVLQQHFR;TFNTSTGGLLLPSDTK;TFNTSTGGLLLPSDTKR;VEYSEEELKTHISK	356367931	8.9092e+06	69781
sp|P05141|ADT2_HUMAN	SLC25A5	1;1;1	0.3255	ADP/ATP translocase 2	3	AAYFGIYDTAK;DFLAGGVAAAISK;QIFLGGVDKR	354197010	1.77099e+07	32813.1
sp|P04792|HSPB1_HUMAN	HSPB1	1;1;1;1;1;1;1;1	0.5317	Heat shock protein beta-1	8	AQLGGPEAAK;GPSWDPFR;GPSWDPFRDWYPHSR;KYTLPPGVDPTQVSSSLSPEGTLTVEAPMPK;LATQSNEITIPVTFESR;LFDQAFGLPR;QLSSGVSEIR;VSLDVNHFAPDELTVK	3.20757e+08	2.67298e+07	22750.5
sp|P62937|PPIA_HUMAN	PPIA	1;1;1;1	0.2848	Peptidyl-prolyl cis-trans isomerase A	4	EGMNIVEAMER;SIYGEKFEDENFILK;VKEGMNIVEAMER;VSFELFADKVPK	284701862	2.03358e+07	17982.9
sp|P35573|GDE_HUMAN	AGL	1;1;1;1;1;1;1;1;1;1;1;1;1;1;1;1;1	0.1488	Glycogen debranching enzyme	17	AVTVYTNYPFPGETFNR;FPSLPILSPALMDVPYR;HGLIPNLLGEGIYAR;HMQGIQFR;HSPSIHQSVVAVSR;ILLLNEMEKLEK;IPFASLASR;IQDNFEK;LGISSLIR;LGPTLQGK;LTLAELNQILYR;MYPTDDSAPLPAGTLDQPLFEVIQEAMQK;NHLTQFSPHFK;SDPNQHLTIIQDPEYR;SGGGYIVVDPILR;VSLDPHAQVAVGILR;YAGLQGLMSVLAEIRPK	2.82956e+08	2.8873e+06	174634
sp|Q68DL7|CR063_HUMAN	C18orf63	1	0.0102	Uncharacterized protein C18orf63	1	LPAPELK	274132580	5.27178e+06	77163.3
sp|P55060|XPO2_HUMAN	CSE1L	1;1;1;1;1;1;1;1;1	0.0999	Exportin-2	9	DLEGSDIDTR;GSNTIASAAADKIPGLLGVFQK;IIIPEIQK;LLQAFLER;QLSDAISIIGR;SANVNEFPVLK;TGNIPALVR;TLDPDPAIR;VIVPNMEFR	2.70687e+08	4.83369e+06	110328
sp|P00966|ASSY_HUMAN	ASS1	1;1;1;1;1;1;1;1;1;1;1	0.2403	Argininosuccinate synthase	11	DGTTHQTSLELFMYLNEVAGK;GQVYILGR;GRNDLMEYAK;IDIVENR;KVFIEDVSR;MPEFYNR;NDLMEYAK;NQAPPGLYTK;TQDPAKAPNTPDILEIEFK;TQDPAKAPNTPDILEIEFKK;VQVSVLK	2.68794e+08	1.07518e+07	46483
sp|P11413|G6PD_HUMAN	G6PD	1;1;1;1;1;1;1;1;1;1;1;1	0.2505	Glucose-6-phosphate 1-dehydrogenase	12	GGYFDEFGIIR;GYLDDPTVPR;IFGPIWNR;IIVEKPFGR;LFYLALPPTVYEAVTK;LKLEDFFAR;LNSHMNALHLGSQANR;NSYVAGQYDDAASYQR;NVKLPDAYER;QSEPFFK;RNELVIR;VQPNEAVYTK	267909042	7.05024e+06	59201
sp|P68371|TBB4B_HUMAN	TUBB4B	1	0.7236	Tubulin beta-4B chain	1	INVYYNEATGGK	266924370	1.27107e+07	49781
sp|P23246|SFPQ_HUMAN	SFPQ	1;1;1;1;1;1;1;1;1	0.1909	Splicing factor, proline- and glutamine-rich	9	ALAEIAKAELDDTPMR;FAQHGTFEYEYSQR;FATHAAALSVR;FGQGGAGPVGGQGPR;GIVEFASKPAAR;GMGPGTPAGYGR;LFVGNLPADITEDEFKR;PVIVEPLEQLDDEDGLPEK;YGEPGEVFINK	266628429	8.33214e+06	76083.6
sp|P26038|MOES_HUMAN	MSN	1;1;1;1;1;1;1;1;1;1;1	0.2773	Moesin	11	ALELEQER;ALTSELANAR;AQMVQEDLEK;EALLQASR;ERQEAEEAKEALLQASR;ESEAVEWQQK;GFSTWLK;ISQLEMAR;KTQEQLALEMAELTAR;QRIDEFESM;TAMSTPHVAEPAENEQDEQDENGAEASADLR	256653645	6.41634e+06	67759.8
sp|P50914|RL14_HUMAN	RPL14	1;1;1	0.1488	60S ribosomal protein L14	3	LVAIVDVIDQNR;MTDFDRFK;VAYVSFGPHAGK	256370912	2.13642e+07	23399
sp|P30041|PRDX6_HUMAN	PRDX6	1;1;1;1;1;1;1;1;1;1	0.5491	Peroxiredoxin-6	10	DFTPVCTTELGR;ELAILLGMLDPAEKDEK;LAPEFAK;LIALSIDSVEDHLAWSK;LPFPIIDDR;LSILYPATTGR;NFDEILR;PGGLLLGDVAPNFEANTTVGR;VVFVFGPDKK;VVISLQLTAEKR	2.53072e+08	1.5817e+07	25001.2
sp|P78371|TCPB_HUMAN	CCT2	1;1;1;1;1;1;1;1;1;1;1;1;1;1	0.3234	T-complex protein 1 subunit beta	14	AAHSEGNTTAGLDMR;EAESLIAK;EALLSSAVDHGSDEVK;EAVAMESYAK;GATQQILDEAER;ILIANTGMDTDKIK;ILLSSGR;KIHPQTIIAGWR;LALVTGGEIASTFDHPELVK;LAVEAVLR;LGGSLADSYLDEGFLLDKK;LTSFIGAIAIGDLVK;NIGVDNPAAK;VLVDMSR	2.45806e+08	6.82795e+06	57434.1
sp|P61313|RL15_HUMAN	RPL15	1;1;1;1;1;1;1	0.2843	60S ribosomal protein L15	7	NPDTQWITKPVHK;NTLQLHR;QGYVIYR;RNPDTQWITKPVHK;SLQSVAEER;VLNSYWVGEDSTYK;YIQELWR	243138414	1.7367e+07	24113.1
sp|P39023|RL3_HUMAN	RPL3	1;1;1;1;1;1;1;1	0.2779	60S ribosomal protein L3	8	HGSLGFLPR;IGQGYLIK;IGQGYLIKDGK;LEQQVPVNQVFGQDEMIDVIGVTK;NNASTDYDLSDK;SFPKDDPSKPVHLTAFLGYK;SINPLGGFVHYGEVTNDFVMLK;VAFSVAR	239059674	1.08663e+07	46061.7
sp|P56192|SYMC_HUMAN	MARS1	1;1;1;1;1;1;1;1;1;1;1	0.1367	Methionine--tRNA ligase, cytoplasmic	11	AAETVLK;ALTHIDHSLSR;FFGGYVPEMVLTPDDQR;GFVLQDTVEQLR;GLESLPPLRPQQNPVLPVAGER;ITQDIFQQLLK;ITQDIFQQLLKR;KGEDVLGSVR;LENDQIESLR;LINAVELK;QLAVAEGKPPEAPK	238193389	5.53938e+06	101034
sp|P12004|PCNA_HUMAN	PCNA	1;1;1;1;1;1;1;1;1;1	0.3985	Proliferating cell nuclear antigen	10	AEDNADTLALVFEAPNQEK;FSASGELGNGNIK;IADMGHLK;LVQGSILK;MPSGEFAR;NLAMGVNLTSMSK;SEGFDTYR;VSDYEMK;YLNFFTK;YYLAPKIEDEEGS	231907590	12883755	28732.3
sp|P61353|RL27_HUMAN	RPL27	1;1;1;1;1	0.2794	60S ribosomal protein L27	5	DVFRDPALK;DVFRDPALKR;VVLVLAGR;VYNYNHLMPTR;YSVDIPLDK	230406190	3.8401e+07	15769.7
sp|P62913|RL11_HUMAN	RPL11	1;1;1;1;1	0.2135	60S ribosomal protein L11	5	AEEILEK;GAKAEEILEK;VLEQLTGQTPVFSK;WFQQKYDGIILPGK;YDGIILPGK	227726956	2.5303e+07	20221.6
sp|P30050|RL12_HUMAN	RPL12	1;1;1;1;1	0.3758	60S ribosomal protein L12	5	CTGGEVGATSALAPK;ELSGTIK;HSGNITFDEIVNIAR;IGPLGLSPK;QAQIEVVPSASALIIK	227062294	2.0642e+07	17789.5
sp|P83731|RL24_HUMAN	RPL24	1;1;1	0.1911	60S ribosomal protein L24	3	AITGASLADIMAK;QINWTVLYR;VFQFLNAK	224121806	2.24122e+07	17749.9
sp|P62081|RS7_HUMAN	RPS7	1;1;1;1;1;1	0.3093	40S ribosomal protein S7	6	AIIIFVPVPQLK;EIEVGGGR;ELNITAAK;HVVFIAQR;KAIIIFVPVPQLK;TLTAVHDAILEDLVFPSEIVGKR	224089530	2.03718e+07	22095.2
sp|P22695|QCR2_HUMAN	UQCRC2	1;1;1;1;1;1;1;1;1;1	0.3068	Cytochrome b-c1 complex subunit 2, mitochondrial	10	AVAFQNPQTHVIENLHAAAYR;GGLGLSGAK;LTSSLTTK;MALIGLGVSHPVLK;QVAEQFLNMR;RWEVADLQPQLK;SMAASGNLGHTPFVDEL;TIAQGNLSNTDVQAAK;VTSEELHYFVQNHFTSAR;YEDFSNLGTTHLLR	217264417	9446279	48394.9
sp|P62851|RS25_HUMAN	RPS25	1;1;1	0.208	40S ribosomal protein S25	3	AALQELLSK;AQVIYTR;LITPAVVSER	209627406	34937901	13715.7
sp|P49368|TCPG_HUMAN	CCT3	1;1;1;1;1;1;1;1;1;1	0.2587	T-complex protein 1 subunit gamma	10	AMTGVEQWPYR;ANITAIR;AVAQALEVIPR;ELGIWEPLAVK;GISDLAQHYLMR;IVLLDSSLEYK;IVSRPEELREDDVGTGAGLLEIK;KGESQTDIEITREEDFTR;NVLLDPQLVPGGGASEMAVAHALTEK;TAVETAVLLLR	2.09398e+08	5.65939e+06	60477.3
sp|P62277|RS13_HUMAN	RPS13	1;1;1;1;1;1;1	0.4238	40S ribosomal protein S13	7	GLAPDLPEDLYHLIK;GLSQSALPYR;GLTPSQIGVILR;KGLTPSQIGVILR;LILIESR;LTSDDVKEQIYK;SVPTWLK	205247968	1.86589e+07	17193.7
sp|P07355|ANXA2_HUMAN	ANXA2	1;1;1;1;1	0.6313	Annexin A2	5	AEDGSVIDYELIDQDAR;DLYDAGVK;GVDEVTIVNILTNR;QDIAFAYQR;RAEDGSVIDYELIDQDAR	205202420	8.5501e+06	38561.8
sp|P54136|SYRC_HUMAN	RARS1	1;1;1;1;1;1;1;1;1;1;1;1;1;1	0.2333	Arginine--tRNA ligase, cytoplasmic	14	AAYPDLENPPLLVTPSQQAK;FPEILQK;GESFYQDR;GFVQVDDGR;LANIDEEMLQK;LFEFAGYDVLR;LLQQEEEIK;LMDLLGEGLKR;LNDYIFSFDK;LQEVFGHAIK;SDGGYTYDTSDLAAIK;SLTAEIDRLK;STIIGESISR;VIVDFSSPNIAK	202550684	4.94026e+06	75312.9
sp|P62753|RS6_HUMAN	RPS6	1;1;1;1;1;1;1	0.257	40S ribosomal protein S6	7	DIPGLTDTTVPR;KGEKDIPGLTDTTVPR;KLFNLSKEDDVR;LFNLSKEDDVR;LIEVDDERK;LNISFPATGCQK;MATEVAADALGEEWK	199351142	1.53347e+07	28645
sp|P62263|RS14_HUMAN	RPS14	1;1;1;1;1;1	0.3907	40S ribosomal protein S14	6	ADRDESSPYAAMLAAQDVAQR;ELGITALHIK;IEDVTPIPSDSTR;IEDVTPIPSDSTRR;IGRIEDVTPIPSDSTR;TPGPGAQSALR	1.9902e+08	3.31701e+07	16244.5
sp|P62750|RL23A_HUMAN	RPL23A	1;1;1;1;1	0.2756	60S ribosomal protein L23a	5	FPLTTESAMK;KLYDIDVAK;LAPDYDALDVANK;LYDIDVAK;VNTLIRPDGEK	197421990	2.19358e+07	17666.1
sp|Q12905|ILF2_HUMAN	ILF2	1;1;1;1;1;1	0.1974	Interleukin enhancer-binding factor 2	6	ILPTLEAVAALGNK;KLDPELHLDIK;NQDLAPNSAEQASILSLVTK;QPLALNVAYR;VLQSALAAIR;WFEENASQSTVK	196797228	9.3713e+06	43017.2
sp|P08865|RSSA_HUMAN	RPSA	1;1;1;1;1	0.2271	40S ribosomal protein SA	5	AIVAIENPADVSVISSR;FAAATGATPIAGR;FTPGTFTNQIQAAFREPR;KSDGIYIINLK;LLVVTDPR	195773256	1.30516e+07	32815.4
sp|P42166|LAP2A_HUMAN	TMPO	1;1;1;1;1;1;1;1;1;1	0.3012	Lamina-associated polypeptide 2, isoform alpha	10	ALEESESSQLISPPLAQAIR;AYEAAASALQIATHTAFVAK;EATQILSVPK;EPLVATNLPGR;FQETEFLSPPR;KALEESESSQLISPPLAQAIR;LASTPFK;SSSSSSQPEHSAMLVSTAASPSLIK;THQALGILSK;VIEEEWQQVDR	193638247	5.23347e+06	75427.6
sp|P06744|G6PI_HUMAN	GPI	1;1;1;1;1;1;1;1;1	0.2115	Glucose-6-phosphate isomerase	9	DVMPEVNK;ILLANFLAQTEALMR;INYTEGR;LTPFMLGALVAMYEHK;NLVTEDVMR;SNTPILVDGK;TLAQLNPESSLFIIASK;VFEGNRPTNSIVFTK;VWYVSNIDGTHIAK	1.92189e+08	5.82391e+06	63089.2
sp|P46940|IQGA1_HUMAN	IQGAP1	1;1;1;1;1;1;1;1;1;1;1;1;1;1;1;1;1;1	0.1316	Ras GTPase-activating-like protein IQGAP1	18	ALESGDVNTVWK;ALQSPALGLR;ATFYGEQVDYYK;DHINDIIK;EQLWLANEGLITR;IFYPETTDIYDRK;IIGNLLYYR;ILAIGLINEALDEGDAQK;ITLQDVVSHSK;LAAVALINAAIQK;LEGVLAEVAQHYQDTLIR;LGNFFSPK;LIVDVIR;LQQTYAALNSK;LTELGTVDPK;MREEVITLIR;TDPVDIYK;TLQALQIPAAK	1.91287e+08	2.05685e+06	189116
sp|Q02543|RL18A_HUMAN	RPL18A	1;1;1;1	0.2159	60S ribosomal protein L18a	4	AHSIQIMK;DLTTAGAVTQCYR;IFAPNHVVAK;NFGIWLR	186885964	1.3349e+07	20730.9
sp|O14980|XPO1_HUMAN	XPO1	1;1;1;1;1;1;1;1;1;1;1;1;1;1	0.1466	Exportin-1	14	AVGHPFVIQLGR;EFAGEDTSDLFLEER;FLVTVIK;IYLDMLNVYK;LISGWVSR;LISTLIYK;LLSEEVFDFSSGQITQVK;MAKPEEVLVVENDQGEVVR;NVDILKDPETVK;QLGSILK;QLLDFSQK;QLYLPMLFK;SAFPHLQDAQVK;YYGLQILENVIK	1.8344e+08	3.16277e+06	123288
sp|Q15233|NONO_HUMAN	NONO	1;1;1;1;1;1;1;1;1	0.2102	Non-POU domain-containing octamer-binding protein	9	AAPGAEFAPNK;AAPGAEFAPNKR;ALIEMEKQQQDQVDR;FAQPGSFEYEYAMR;GIVEFSGKPAAR;GTFPDAR;LFVGNLPPDITEEEMR;QQEGFKGTFPDAR;VELDNMPLR	183214783	7.32859e+06	54179.3
sp|P50454|SERPH_HUMAN	SERPINH1	1;1;1;1;1;1;1;1;1	0.2895	Serpin H1	9	AVAISLPK;AVLSAEQLRDEEVHAGLGELLR;DTQSGSLLFIGR;GVVEVTHDLQK;HLAGLGLTEAIDKNK;LFYADHPFIFLVR;LQIVEMPLAHK;LYGPSSVSFADDFVR;SAGLAFSLYQAMAK	182075992	7.28304e+06	46393.2
sp|P40429|RL13A_HUMAN	RPL13A	1;1;1	0.2414	60S ribosomal protein L13a	3	IDKYTEVLK;KIDKYTEVLK;LAHEVGWK	181933852	1.0702e+07	23544.4
sp|P02786|TFR1_HUMAN	TFRC	1;1;1;1;1;1;1;1;1;1;1;1;1	0.2224	Transferrin receptor protein 1	13	AFTYINLDK;AVLGTSNFK;GFVEPDHYVVVGAQR;HVFWGSGSHTLPALLENLK;ILNIFGVIK;LAVDEEENADNNTK;LTTDFGNAEK;RLYWDDLKR;SAFSNLFGGEPLSYTR;SGVGTALLLK;SSGLPNIPVQTISR;VEYHFLSPYVSPK;VSASPLLYTLIEK	1.81839e+08	3.78831e+06	84799.9
sp|P11586|C1TC_HUMAN	MTHFD1	1;1;1;1;1;1;1;1;1;1;1;1;1;1;1;1	0.1797	C-1-tetrahydrofolate synthase, cytoplasmic	16	EISAQIR;EQVPGFTPR;ETGVPIAGR;FSDIQIR;GVPTGFILPIR;IFHELTQTDK;KVVGDVAYDEAKER;MFGIPVVVAVNAFK;MHGGGPTVTAGLPLPK;QPSQGPTFGIK;TDPTTLTDEEINR;TDTESELDLISR;TPVPSDIDISR;VLLSALER;VVGDVAYDEAKER;YVVVTGITPTPLGEGK	1.8176e+08	3.24572e+06	101449
sp|P34932|HSP74_HUMAN	HSPA4	1;1;1;1;1;1;1;1;1;1;1	0.144	Heat shock 70 kDa protein 4	11	AGGIETIANEYSDR;EDIYAVEIVGGATR;EFSITDVVPYPISLR;ELSTTLNADEAVTR;KLPEMDID;LFEELGK;LKKEDIYAVEIVGGATR;NLGQPIK;QSLTMDPVVK;QVYVDKLAELK;SNLAYDIVQLPTGLTGIK	179271141	3.14511e+06	94253.2
sp|P27797|CALR_HUMAN	CALR	1;1;1;1;1;1;1	0.2182	Calreticulin	7	EQFLDGDGWTSR;FVLSSGK;FYGDEEKDKGLQTSQDAR;IDNSQVESGSLEDDWDFLPPKK;IKDPDASKPEDWDER;KVHVIFNYK;QIDNPDYK	177735301	7.40564e+06	48093.8
sp|P50990|TCPQ_HUMAN	CCT8	1;1;1;1;1;1;1;1;1;1	0.2026	T-complex protein 1 subunit theta	10	AIADTGANVVVTGGK;APGFAQMLK;AVDDGVNTFK;DIDEVSSLLR;FAEAFEAIPR;GEENLMDAQVK;LATNAAVTVLR;LFVTNDAATILR;LVPGGGATEIELAK;TVGATALPR	177428101	4.4357e+06	59564.5
sp|P46776|RL27A_HUMAN	RPL27A	1;1;1	0.2297	60S ribosomal protein L27a	3	INFDKYHPGYFGK;LWTLVSEQTR;TGAAPIIDVVR	177005226	2.21257e+07	16533
sp|P04843|RPN1_HUMAN	RPN1	1;1;1;1;1;1;1;1;1;1	0.1631	Dolichyl-diphosphooligosaccharide--protein glycosyltransferase subunit 1	10	ATSFLLALEPELEAR;DTYIENEK;DVPAYSQDTFK;FPLFGGWK;IDHILDAL;IILPEGAK;LPVALDPGAK;QPDSGISSIR;SEDLLDYGPFR;TVDLSSHLAK	1.75754e+08	4.39384e+06	68508.8
sp|Q92841|DDX17_HUMAN	DDX17	1;1;1;1;1;1;1;1;1;1;1	0.2593	Probable ATP-dependent RNA helicase DDX17	11	APLPDLYPFGTMR;DMVGIAQTGSGK;DWVLNEFR;ELAQQVQQVADDYGK;ESAAPAAAPTAEAPPPSVVTRPEPQALPSPAIR;FVINYDYPNSSEDYVHR;GTAYTFFTPGNLK;LIDFLESGK;LTPYEVDELRR;SSQSSSQQFSGIGR;VLEEANQAINPK	174408075	4.58969e+06	80204
sp|P26599|PTBP1_HUMAN	PTBP1	1;1;1;1;1;1;1	0.2222	Polypyrimidine tract-binding protein 1	7	DYGNSPLHR;GQPIYIQFSNHK;HQNVQLPR;IAIPGLAGAGNSVLLVSNLNPER;KLPIDVTEGEVISLGLPFGK;NNQFQALLQYADPVSAQHAK;VLFSSNGGVVK	172851498	7.85689e+06	57167.6
sp|P14625|ENPL_HUMAN	HSP90B1	1;1;1;1;1;1;1;1	0.1631	Endoplasmin	8	DISTNYYASQK;EAESSPFVER;FQSSHHPTDITSLDQYVER;GVVDSDDLPLNVSR;LIINSLYK;SGTSEFLNK;SGYLLPDTK;SILFVPTSAPR	171817803	3.50649e+06	92393.3
sp|P49773|HINT1_HUMAN	HINT1	1;1;1	0.1825	Adenosine 5'-monophosphoramidase HINT1	3	AQVARPGGDTIFGK;CAADLGLNK;PGGDTIFGK	171396750	2.14246e+07	13775.1
sp|Q9H9B4|SFXN1_HUMAN	SFXN1	1;1;1;1;1;1	0.2516	Sideroflexin-1	6	HVSPLIGR;NILLTNEQLESAR;QAITQVVVSR;QGIVPPGLTENELWR;VGIPVTDENGNR;YIYDSAFHPDTGEK	169795021	9.43306e+06	35578.3
sp|P68366|TBA4A_HUMAN	TUBA4A	1;1;1;1	0.4152	Tubulin alpha-4A chain	4	AVFVDLEPTVIDEIR;DVNAAIAAIK;EIIDPVLDR;EIIDPVLDRIR	168954190	7.67974e+06	49874.4
sp|P30101|PDIA3_HUMAN	PDIA3	1;1;1;1;1;1;1;1;1;1;1;1	0.2554	Protein disulfide-isomerase A3	12	EATNPPVIQEEKPK;ELSDFISYLQR;FLQDYFDGNLKR;FVMQEEFSR;GFPTIYFSPANK;IFRDGEEAGAYDGPR;LAPEYEAAATR;LSKDPNIVIAK;SEPIPESNDGPVK;TADGIVSHLK;TADGIVSHLKK;YGVSGYPTLK	1.67272e+08	5.22726e+06	56728.7
sp|P13010|XRCC5_HUMAN	XRCC5	1;1;1;1;1;1;1;1;1	0.1202	X-ray repair cross-complementing protein 5	9	ANPQVGVAFPHIK;EGLEIVK;FFMGNQVLK;KDEKTDTLEDLFPTTK;KYAPTEAQLNAVDALIDSMSLAK;LGGHGPSFPLK;TDTLEDLFPTTK;TLFPLIEAK;YAPTEAQLNAVDALIDSMSLAK	1.63986e+08	3.72695e+06	82634.3
sp|P60866|RS20_HUMAN	RPS20	1;1;1;1	0.2857	40S ribosomal protein S20	4	DTGKTPVEPEVAIHR;LIDLHSPSEIVK;TPVEPEVAIHR;VCADLIR	162223530	27037255	13346.3
sp|P62899|RL31_HUMAN	RPL31	1;1;1;1;1;1	0.456	60S ribosomal protein L31	6	EMGTPDVR;EYTINIHKR;IHGVGFK;LYTLVTYVPVTTFK;NLQTVNVDEN;SAINEVVTR	161931428	2.31331e+07	14435.9
sp|P17844|DDX5_HUMAN	DDX5	1;1;1;1;1;1;1;1;1	0.2052	Probable ATP-dependent RNA helicase DDX5	9	DWVLNEFK;GGFNTFR;LLQLVEDR;NFYQEHPDLAR;QLAEDFLK;QVSDLISVLR;TGTAYTFFTPNNIK;TIVFVETK;TLSYLLPAIVHINHQPFLER	158945152	4.54129e+06	69086.7
sp|Q16658|FSCN1_HUMAN	FSCN1	1;1;1;1;1;1;1;1	0.1826	Fascin	8	ASAETVDPASLWEY;FLIVAHDDGR;LINRPIIVFR;LVARPEPATGYTLEFR;PADEIAVDR;WSLQSEAHR;YLAPSGPSGTLK;YLTAEAFGFK	156445985	5.39469e+06	54478
sp|Q15084|PDIA6_HUMAN	PDIA6	1;1;1;1;1	0.1818	Protein disulfide-isomerase A6	5	GSFSEQGINEFLR;GSTAPVGGGAFPTIVEREPWDGR;IFQKGESPVDYDGGR;LAAVDATVNQVLASR;TGEAIVDAALSALR	154691698	6.18767e+06	48073.3
sp|P18621|RL17_HUMAN	RPL17	1;1;1;1;1;1;1;1	0.3859	60S ribosomal protein L17	8	EQIVPKPEEEVAQK;GLDVDSLVIEHIQVNK;GLDVDSLVIEHIQVNKAPK;KSAEFLLHMLK;QWGWTQGR;SAEFLLHMLK;YLKDVTLQK;YSLDPENPTK	153945927	1.39951e+07	21365.3
sp|P06493|CDK1_HUMAN	CDK1	1;1;1;1;1;1;1;1;1	0.404	Cyclin-dependent kinase 1	9	AFGIPIR;DLKPQNLLIDDKGTIK;IRLESEEEGVPSTAIR;KPLFHGDSEIDQLFR;MALNHPYFNDLDNQIK;MLIYDPAKR;NLDENGLDLLSK;SPEVLLGSAR;WKPGSLASHVK	151058948	7.19328e+06	34055.9
sp|P08729|K2C7_HUMAN	KRT7	1;1;1;1;1;1;1;1;1;1;1	0.3795	Keratin, type II cytoskeletal 7	11	AKQEELEAALQR;EVTINQSLLAPLRLDADPSLQR;FETLQAQAGK;LDADPSLQR;LPDIFEAQIAGLR;LQAEIDNIK;SAYGGPVGAGIR;SLDLDGIIAEVK;SSRLPDIFEAQIAGLR;VDALNDEINFLR;WTLLQEQK	148337676	4.36287e+06	51336.3
sp|P32119|PRDX2_HUMAN	PRDX2	1;1;1;1;1;1;1;1;1	0.3737	Peroxiredoxin-2	9	ATAVVDGAFK;ATAVVDGAFKEVK;EGGLGPLNIPLLADVTR;GLFIIDGK;KEGGLGPLNIPLLADVTR;LSEDYGVLK;LSEDYGVLKTDEGIAYR;SVDEALR;TDEGIAYR	1.4369e+08	1.30627e+07	21860.2
sp|P05388|RLA0_HUMAN	RPLP0	1;1;1;1	0.3943	60S acidic ribosomal protein P0	4	AFLADPSAFVAAAPVAAATTAAPAAAAAPAK;AVVLMGK;GNVGFVFTK;GNVGFVFTKEDLTEIR	138319150	7.6844e+06	34233.8
sp|Q92734|TFG_HUMAN	TFG	1;1;1;1	0.1775	Protein TFG	4	AQLGEDIR;LLDSLEPPGEPGPSTNIPENDTVDGREEK;LLSNDEVTIK;QSTQVMAASMSAFDPLKNQDEINK	133428096	1.02637e+07	43403.2
sp|Q86VP6|CAND1_HUMAN	CAND1	1;1;1;1;1;1;1;1;1;1	0.1	Cullin-associated NEDD8-dissociated protein 1	10	AVAALLTIPEAEK;DLLDTVLPHLYNETK;EGPAVVGQFIQDVK;ITSEALLVTQQLVK;LGTLSALDILIK;LTLIDPETLLPR;MLTGPVYSQSTALTHK;TLEDPDLNVR;TVSPALISR;VYPSSLSK	133142492	2.01731e+06	136271
sp|Q12906|ILF3_HUMAN	ILF3	1;1;1;1;1;1;1;1	0.0984	Interleukin enhancer-binding factor 3	8	AYAALAALEK;EDITQSAQHALR;LAAFGQLHK;LFPDTPLALDANKK;LNQLKPGLQYK;VLGMDPLPSK;VLQDMGLPTGAEGR;VPTWGPLR	132846329	3.40632e+06	95261.1
sp|P43490|NAMPT_HUMAN	NAMPT	1;1;1;1;1;1;1;1	0.2077	Nicotinamide phosphoribosyltransferase	8	AVPEGFVIPR;DVYKEHFQDDVFNEK;GVSSQETAGIGASAHLVNFK;LLPPYLR;NAQLNIELEAAHH;STQAPLIIRPDSGNPLDTVLK;SYSFDEIRK;VLEILGK	131029365	4.51825e+06	55468.6
sp|P84095|RHOG_HUMAN	RHOG	1;1;1;1;1;1	0.3927	Rho-related GTP-binding protein RhoG	6	AVLNPTPIKR;EQGQAPITPQQGQALAK;EVFAEAVR;EYIPTVFDNYSAQSAVDGR;LKEQGQAPITPQQGQALAK;TVNLNLWDTAGQEEYDRLR	125592401	1.0466e+07	21276.9
sp|Q15366|PCBP2_HUMAN	PCBP2	1;1;1	0.1096	Poly(rC)-binding protein 2	3	AITIAGIPQSIIECVK;IANPVEGSTDR;IITLAGPTNAIFK	122226280	6.79035e+06	38537.6
sp|P60174|TPIS_HUMAN	TPI1	1;1;1;1;1;1;1	0.3213	Triosephosphate isomerase	7	FFVGGNWK;HVFGESDELIGQK;QSLGELIGTLNAAK;SNVSDAVAQSTR;VIADNVKDWSK;VVFEQTK;VVLAYEPVWAIGTGK	120621064	7.53882e+06	26634.7
sp|P80723|BASP1_HUMAN	BASP1	1;1;1;1;1	0.4802	Brain acid soluble protein 1	5	AAEAAAAPAESAAPAAGEEPSKEEGEPK;AEPPKAPEQEQAAPGPAAGGEAPK;AQGPAASAEEPKPVEAPAANSDQTVTVKE;ESEPQAAAEPAEAK;ETPAATEAPSSTPK	119070366	9.15926e+06	22662
sp|P46779|RL28_HUMAN	RPL28	1;1;1	0.2117	60S ribosomal protein L28	3	GVVVVIK;QTYSTEPNNLK;TVGVEPAADGK	118712138	1.0792e+07	15719.7
sp|P46777|RL5_HUMAN	RPL5	1;1;1;1	0.1448	60S ribosomal protein L5	4	GAVDGGLSIPHSTK;QFSQYIK;RFPGYDSESK;YLMEEDEDAYKK	118204792	6.95322e+06	34322.7
sp|Q14974|IMB1_HUMAN	KPNB1	1;1;1;1;1;1;1;1	0.1244	Importin subunit beta-1	8	AAVENLPTFLVELSR;GALQYLVPILTQTLTK;GDQENVHPDVMLVQPR;LAATNALLNSLEFTK;SNEILTAIIQGMR;TVSPDRLELEAAQK;VAAGLQIK;VLANPGNSQVAR	117735094	3.09829e+06	97090
sp|Q8NC51|PAIRB_HUMAN	SERBP1	1;1;1;1;1	0.2034	Plasminogen activator inhibitor 1 RNA-binding protein	5	EETQPPVALKK;KNPLPPSVGVVDKK;KPANDITSQLEINFGDLGR;SKSEEAHAEDSVMDHHFR;TDKSSASAPDVDDPEAFPALA	1.17219e+08	5.09647e+06	44920.4
sp|O14556|G3PT_HUMAN	GAPDHS	1	0.0441	Glyceraldehyde-3-phosphate dehydrogenase, testis-specific	1	AGIALNDNFVK	116172080	5.28055e+06	44454.8
sp|P45880|VDAC2_HUMAN	VDAC2	1;1;1;1;1	0.2143	Voltage-dependent anion-selective channel protein 2	5	LTFDTTFSPNTGK;LTLSALVDGK;NNFAVGYR;VNNSSLIGVGYTQTLRPGVK;YQLDPTASISAK	116140854	7.2588e+06	31528.5
sp|P42766|RL35_HUMAN	RPL35	1;1;1;1	0.2927	60S ribosomal protein L35	4	QLDDLKVELSQLR;VLTVINQTQK;VLTVINQTQKENLR;YKPLDLRPK	1.13807e+08	1.89678e+07	14524.5
sp|P50991|TCPD_HUMAN	CCT4	1;1;1;1;1;1;1;1;1	0.2245	T-complex protein 1 subunit delta	9	AFADAMEVIPSTLAENAGLNPISTVTELR;ALIAGGGAPEIELALR;DALSDLALHFLNK;ETLLNSATTSLNSK;FSNISAAK;GIHPTIISESFQK;IDDVVNTR;TAGINVR;VIDPATATSVDLR	113333097	3.06306e+06	57869.7
sp|P55084|ECHB_HUMAN	HADHB	1;1;1;1;1;1;1	0.135	Trifunctional enzyme subunit beta, mitochondrial	7	AALTGLLHR;DFMYVSQDPK;LEQDEYALR;LVMAAANR;NVVVVDGVR;TPFLLSGTSYK;VGLPPLEK	111448000	3.84303e+06	51243.5
sp|P41252|SYIC_HUMAN	IARS1	1;1;1;1;1;1;1;1;1;1	0.0848	Isoleucine--tRNA ligase, cytoplasmic	10	APLKPYPVSPSDK;EIVVIHQDPEALK;ESVDHLTIPSR;FLIQNVLR;QLSSEELEQFQK;SDTPLIYK;TGTIVVEGHELHDEDIR;TIPIKYPLK;YGADALR;YIIEELNVR	1.07999e+08	1.66153e+06	144388
sp|P08779|K1C16_HUMAN	KRT16	1;1;1;1;1;1;1	0.4609	Keratin, type I cytoskeletal 16	7	APSTYGGGLSVSSR;EVFTSSSSSSSR;GQTGGDVNVEMDAAPGVDLSR;IIAATIENAQPILQIDNAR;KNHEEEMLALR;TEELNKEVASNSELVQSSR;TKYEHELALR	106044254	3.02984e+06	51218.2
sp|P55072|TERA_HUMAN	VCP	1;1;1;1;1;1;1;1;1	0.1538	Transitional endoplasmic reticulum ATPase	9	DVDLEFLAK;ETVVEVPQVTWEDIGGLEDVKR;EVDIGIPDATGR;LAGESESNLR;LDQLIYIPLPDEK;LEILQIHTK;MDELQLFR;NAPAIIFIDELDAIAPK;WALSQSNPSALR	1.04741e+08	2.32757e+06	89247.7
sp|P67809|YBOX1_HUMAN	YBX1	1;1;1	0.3395	Y-box-binding protein 1	3	AADPPAENSSAPEAEQGGAE;GAEAANVTGPGGVPVQGSK;RPQYSNPPVQGEVMEGADNQGAGEQGRPVR	101071259	7.77471e+06	35884.7
sp|P14923|PLAK_HUMAN	JUP	1;1;1;1;1;1;1;1;1	0.153	Junction plakoglobin	9	LAEPSQLLK;LLNDEDPVVVTK;LLNQPNQWPLVK;LVQLLVK;QEGLESVLK;SAIVHLINYQDDAELATR;SGGIPALVR;TLVTQNSGVEALIHAILR;TMQNTSDLDTAR	1.00697e+08	2.28856e+06	81674.7
sp|P07237|PDIA1_HUMAN	P4HB	1;1;1;1;1;1;1;1;1	0.1929	Protein disulfide-isomerase	9	HNQLPLVIEFTEQTAPK;IFGGEIK;ILEFFGLK;LITLEEEMTK;MDSTANEVEAVK;NFEDVAFDEKK;TVIDYNGER;YKPESEELTAER;YQLDKDGVVLFK	100589205	2.57921e+06	57062.7
sp|P38919|IF4A3_HUMAN	EIF4A3	1;1;1;1;1	0.1825	Eukaryotic initiation factor 4A-III	5	ELAVQIQK;ETQALILAPTR;FMTDPIR;KLDYGQHVVAGTPGR;RDELTLEGIK	100543546	4.02174e+06	46823.2
sp|P24752|THIL_HUMAN	ACAT1	1;1;1;1;1;1;1;1	0.2248	Acetyl-CoA acetyltransferase, mitochondrial	8	EAYMGNVLQGGEGQAPTR;FGNEVIPVTVTVK;GQPDVVVKEDEEYK;GQPDVVVKEDEEYKR;LGSIAIQGAIEK;MLEIDPQK;NEQDAYAINSYTR;TPIGSFLGSLSLLPATK	97959134	3767659	45152.6
sp|O00571|DDX3X_HUMAN	DDX3X	1;1;1;1;1	0.2251	ATP-dependent RNA helicase DDX3X	5	GLDISNVK;SFLLDLLNATGK;SSFFSDR;VGNLGLATSFFNER;VVWVEESDKR	96156721	2.40392e+06	73180
sp|P32969|RL9_HUMAN	RPL9	1;1;1;1	0.151	60S ribosomal protein L9	4	FLDGIYVSEK;GVTLGFR;KFLDGIYVSEK;TICSHVQNMIK	95202180	8.65474e+06	21831.8
sp|P54577|SYYC_HUMAN	YARS1	1;1;1;1;1;1;1;1;1	0.2102	Tyrosine--tRNA ligase, cytoplasmic	9	APWELLELR;KIFTFAEK;LASAAYPDPSK;MSSSEEESKIDLLDRK;NSVEVALNK;QVEPLDPPAGSAPGEHVFVK;TVVSGLVQFVPKEELQDR;VDAQFGGIDQR;YLPALGYSK	95180578	2.16319e+06	59088.1
sp|P10515|ODP2_HUMAN	DLAT	1;1;1;1;1;1	0.1283	Dihydrolipoyllysine-residue acetyltransferase component of pyruvate dehydrogenase complex, mitochondrial	6	DIDSFVPSK;GIDLTQVK;ILVPEGTR;VAPAPAAVVPPTGPGMAPVPTGVFTDIPISNIR;VFVSPLAK;VPLPSLSPTMQAGTIAR	94947620	2.96711e+06	68935.1
sp|P62249|RS16_HUMAN	RPS16	1;1;1;1	0.2671	40S ribosomal protein S16	4	EIKDILIQYDR;FAGVDIR;GPLQSVQVFGR;LLEPVLLLGK	94409859	7.86749e+06	16417
sp|P78347|GTF2I_HUMAN	GTF2I	1;1;1;1;1;1;1;1	0.0902	General transcription factor II-I	8	FAQALGLTEAVK;IIQVGNR;ILDSAEFIK;RPELLTHSTTEVTQPR;SPTWFGIPR;STVVPVPYEK;TNTPVKEDWNVR;TPTQTNGSNVPFKPR	94259319	1.57099e+06	112328
sp|P53396|ACLY_HUMAN	ACLY	1;1;1;1;1;1;1;1	0.0845	ATP-citrate synthase	8	AFDSGIIPMEFVNK;DGVYVLDLAAK;EAGVFVPR;EILIPVFK;FGGALDAAAK;IGNTGGMLDNILASK;LYRPGSVAYVSR;TIAIIAEGIPEALTR	93739911	1.51193e+06	120744
sp|P49207|RL34_HUMAN	RPL34	1;1	0.1282	60S ribosomal protein L34	2	AFLIEEQK;IVYLYTK	92887066	1.54812e+07	13266.5
sp|P05387|RLA2_HUMAN	RPLP2	1;1;1	0.4174	60S acidic ribosomal protein P2	3	KILDSVGIEADDDRLNK;NIEDVIAQGIGK;YVASYLLAALGGNSSPSAK	92463705	18492741	11639.8
sp|P07900|HS90A_HUMAN	HSP90AA1	1;1;1;1;1	0.2541	Heat shock protein HSP 90-alpha	5	DQVANSAFVER;ELHINLIPNKQDR;ELISNSSDALDKIR;FYEQFSK;HLEINPDHSIIETLR	92449350	2.3705e+06	84588.7
sp|P27824|CALX_HUMAN	CANX	1;1;1;1;1;1	0.125	Calnexin	6	AEEDEILNR;GTLSGWILSK;IPDPEAVKPDDWDEDAPAK;IVDDWANDGWGLKK;KIPNPDFFEDLEPFR;TGIYEEK	92366427	3.42098e+06	67507.8
sp|Q99623|PHB2_HUMAN	PHB2	1;1;1;1;1	0.1973	Prohibitin-2	5	EYTAAVEAK;FNASQLITQR;IGGVQQDTILAEGLHFR;IVQAEGEAEAAK;VLPSIVNEVLK	92008942	3.53881e+06	33257.9
sp|Q01844|EWS_HUMAN	EWSR1	1;1;1	0.0808	RNA-binding protein EWS	3	AAVEWFDGKDFQGSK;GDATVSYEDPPTAK;QDHPSSMGVYGQESGGFSGPGENR	90941838	3.95399e+06	68417.7
sp|P41250|GARS_HUMAN	GARS1	1;1;1;1;1;1;1;1;1;1;1	0.1543	Glycine--tRNA ligase	11	ELALQPK;ELALQPKDDIVDR;ELSEALTR;GEFTIETEGK;LLEFNQGKLPFAAAQIGNSFR;LPFAAAQIGNSFR;NNIIQTWR;TFFSFPAVVAPFK;TVNVVQFEPSKGAIGK;VPLVAEKPLKEPK;YPLFEGQETGKK	90643526	1.77732e+06	83094.6
sp|P26639|SYTC_HUMAN	TARS1	1;1;1;1;1;1;1;1	0.1203	Threonine--tRNA ligase 1, cytoplasmic	8	FLGDIEVWDQAEK;GFQEVVTPNIFNSR;IYGISFPDPK;LADFGVLHR;QVDAESWK;TISETIER;VNTPTTTVYR;VTLPDGK	90206653	1.91929e+06	83363.9
sp|P49327|FAS_HUMAN	FASN	1;1;1;1;1;1;1;1;1;1	0.0554	Fatty acid synthase	10	GLVQALQTK;HGLYLPTR;HSQDLAFLSMLNDIAAVPATAMPFR;LHLSGIDANPNALFPPVEFPAPR;LYTLQDK;QEPLLIGSTK;SLLVNPEGPTLMR;VGDPQELNGITR;VSVHVIEGDHR;VVEVLAGHGHLYSR	8.77457e+07	659742	273236
sp|P62244|RS15A_HUMAN	RPS15A	1;1;1;1;1	0.3308	40S ribosomal protein S15a	5	CGVISPR;DLEKWQNNLLPSR;HGYIGEFEIIDDHR;MNVLADALK;WQNNLLPSR	8.75851e+07	7.96228e+06	14812
sp|P52597|HNRPF_HUMAN	HNRNPF	1;1;1;1	0.1831	Heterogeneous nuclear ribonucleoprotein F	4	HSGPNSADSANDGFVR;ITGEAFVQFASQELAEK;SYSDPPLK;TEMDWVLK	87528670	4.16803e+06	45624.8
sp|P43243|MATR3_HUMAN	MATR3	1;1;1;1;1;1	0.1157	Matrin-3	6	DLSAAGIGLLAAATQSLSMPASLGR;GAPPSSNIEDFHGLLPK;GPLPLSSQHR;IGPYQPNVPVGIDYVIPK;SFQQSSLSR;VIHLSNLPHSGYSDSAVLK	86976321	1.85056e+06	94546.8
sp|O00231|PSD11_HUMAN	PSMD11	1;1;1;1;1;1;1;1	0.2038	26S proteasome non-ATPase regulatory subunit 11	8	EQSILELGSLLAK;LYDNLLEQNLIR;SLADFEK;TGQAAELGGLLK;VIEPFSR;VQIEHISSLIK;YQEALHLGSQLLR;YVRPFLNSISK	8.68535e+07	2.71417e+06	47416
sp|Q13509|TBB3_HUMAN	TUBB3	1	0.3667	Tubulin beta-3 chain	1	MSSTFIGNSTAIQELFKR	86153190	4.10253e+06	50382.2
sp|Q99832|TCPH_HUMAN	CCT7	1;1;1;1;1	0.1123	T-complex protein 1 subunit eta	5	AIKNDSVVAGGGAIEMELSK;ALEIIPR;LLDVVHPAAK;QVKPYVEEGLHPQIIIR;TLVDIAK	84270588	2.40773e+06	59310.9
sp|P18085|ARF4_HUMAN	ARF4	1;1;1;1	0.2556	ADP-ribosylation factor 4	4	DAVLLLFANK;IQEVADELQK;LGLQSLR;MLLVDELR	83458945	6.41992e+06	20479.7
sp|P29692|EF1D_HUMAN	EEF1D	1;1;1;1	0.2064	Elongation factor 1-delta	4	GVVQELQQAISK;LVPVGYGIR;SIQLDGLVWGASK;SLAGSSGPGASSGTSGDHGELVVR	83413209	4.17066e+06	31084.8
sp|Q99460|PSMD1_HUMAN	PSMD1	1	0.0084	26S proteasome non-ATPase regulatory subunit 1	1	TSSAFVGK	82435290	1.64871e+06	105751
sp|P63104|1433Z_HUMAN	YWHAZ	1;1;1	0.2571	14-3-3 protein zeta/delta	3	FLIPNASQAESK;GIVDQSQQAYQEAFEISKK;SVTEQGAELSNEER	81283190	4.27806e+06	27709.7
sp|Q99729|ROAA_HUMAN	HNRNPAB	1;1;1;1	0.1265	Heterogeneous nuclear ribonucleoprotein A/B	4	DLKDYFTK;EVYQQQQYGSGGR;GFGFILFK;MFVGGLSWDTSKK	80894023	5.77814e+06	36184.4
sp|Q7KZF4|SND1_HUMAN	SND1	1;1;1;1;1;1;1;1;1	0.1066	Staphylococcal nuclease domain-containing protein 1	9	FVDGEWYR;LGTLSPAFSTR;NDIASHPPVEGSYAPR;QFLPFLQR;QINLSNIR;SEAVVEYVFSGSR;VITEYLNAQESAK;VMQVLNADAIVVK;YTIENPR	8.07449e+07	1.39215e+06	101915
sp|P09874|PARP1_HUMAN	PARP1	1;1;1;1;1;1;1;1;1	0.1124	Poly [ADP-ribose] polymerase 1	9	AEPVEVVAPR;FYTLIPHDFGMK;GFSLLATEDKEALKK;QQVPSGESAILDR;SKLPKPVQDLIK;TLGDFAAEYAK;TTNFAGILSQGLR;VFSATLGLVDIVK;VVSEDFLQDVSASTK	80536371	1.34227e+06	112994
sp|Q6NZI2|CAVN1_HUMAN	CAVIN1	1;1;1;1;1;1	0.2205	Caveolae-associated protein 1	6	IIGAVDQIQLTQAQLEER;KLEVNEAELLR;KSFTPDHVVYAR;QAEMEGAVQSIQGELSK;SDQVNGVLVLSLLDK;VMIYQDEVKLPAK	79215510	4.95097e+06	43431.8
sp|P52292|IMA1_HUMAN	KPNA2	1;1;1;1;1;1	0.1399	Importin subunit alpha-1	6	ASLSLIEK;FVSFLGR;LLGASELPIVTPALR;NKNPAPPIDAVEQILPTLVR;NNQGTVNWSVDDIVK;TGVVPQLVK	78637089	3.14548e+06	57807.9
sp|P33993|MCM7_HUMAN	MCM7	1;1;1;1;1;1;1;1;1	0.1711	DNA replication licensing factor MCM7	9	GSSGVGLTAAVLR;IAQPGDHVSVTGIFLPILR;LFADAVQELLPQYK;QVVQGLLSETYLEAHR;SITVLVEGENTR;SLEQNIQLPAALLSR;SPQNQYPAELMR;SQLLSYIDR;TQRPADVIFATVR	7.80757e+07	1.62658e+06	81238.6
sp|O15479|MAGB2_HUMAN	MAGEB2	1;1;1;1;1	0.1912	Melanoma-associated antigen B2	5	APTTAAAAAAGVSSTK;FQFLWGPR;FREHFPEILK;SGSLVQFLLYK;SPSEDPLTR	78038887	5.20259e+06	35237.1
sp|P09651|ROA1_HUMAN	HNRNPA1	1	0.1317	Heterogeneous nuclear ribonucleoprotein A1	1	SSGPYGGGGQYFAKPR	77335680	4.0703e+06	38705
sp|Q9Y4L1|HYOU1_HUMAN	HYOU1	1;1;1;1;1;1;1;1	0.0871	Hypoxia up-regulated protein 1	8	AVLQAAR;DAVVYPILVEFTR;EVEEEPGIHSLK;FPEHELTFDPQR;LPATEKPVLLSK;VAIVKPGVPMEIVLNK;VQEVLLK;YFQHLLGK	7.5975e+07	1.28771e+06	111248
sp|P17987|TCPA_HUMAN	TCP1	1;1;1;1;1;1;1	0.1529	T-complex protein 1 subunit alpha	7	FATEAAITILR;LLEVEHPAAK;QAGVFEPTIVK;SLLVIPNTLAVNAAQDSTDLVAK;TSASIILR;WIGLDLSNGKPR;YPVNSVNILK	75203893	2.14868e+06	60287.6
sp|O43813|LANC1_HUMAN	LANCL1	1;1;1;1;1	0.1178	Glutathione S-transferase LANCL1	5	AFPNPYADYNK;ARFPAFEL;ELLQQMER;LTPEFSQR;SLAEGYFDAAGR	73583461	3.67917e+06	45235.6
sp|P46778|RL21_HUMAN	RPL21	1;1;1;1	0.3125	60S ribosomal protein L21	4	EKGTWVQLK;KGDIVDIK;TNGKEPELLEPIPYEFMA;VYNVTQHAVGIVVNK	72850205	8.09447e+06	18535
sp|P62910|RL32_HUMAN	RPL32	1;1;1	0.2222	60S ribosomal protein L32	3	AAQLAIR;GQILMPNIGYGSNKK;HMLPSGFR	72402903	9.05036e+06	15831.8
sp|P62266|RS23_HUMAN	RPS23	1;1;1	0.1608	40S ribosomal protein S23	3	GHAVGDIPGVR;KGHAVGDIPGVR;VANVSLLALYK	71347089	8.91839e+06	15779.7
sp|Q14134|TRI29_HUMAN	TRIM29	1;1;1;1;1;1	0.1071	Tripartite motif-containing protein 29	6	ADTGLFSR;DHQLLEPIRDFEAR;KPPVTFAEK;SLGSALKPGEGR;SPYAGLQLGAAK;YSMYLTPK	70729863	1.76825e+06	65775.3
sp|P27635|RL10_HUMAN	RPL10	1;1;1;1	0.229	60S ribosomal protein L10	4	EHVIEALR;EHVIEALRR;FNADEFEDMVAEKR;GPLDKWR	70142708	5.39559e+06	24542.8
sp|P62805|H4_HUMAN	H4C1	1;1;1	0.3883	Histone H4	3	DNIQGITKPAIR;ISGLIYEETR;VFLENVIRDAVTYTEHAK	6.97137e+07	1.1619e+07	11342.4
sp|O95757|HS74L_HUMAN	HSPA4L	1;1;1;1	0.0632	Heat shock 70 kDa protein 4L	4	FITPEDLSK;IRLPYELQK;LSLTQDPVVK;QDLPPLDEKPR	69538441	1.13997e+06	94434.5
sp|P35232|PHB1_HUMAN	PHB1	1;1;1;1;1;1	0.2463	Prohibitin 1	6	DLQNVNITLR;FDAGELITQR;ILFRPVASQLPR;NITYLPAGQSVLLQLPQ;VFESIGK;VLPSITTEILK	6.91597e+07	3.84221e+06	29767.9
sp|Q9P2J5|SYLC_HUMAN	LARS1	1;1;1;1;1;1;1;1;1;1	0.0952	Leucine--tRNA ligase, cytoplasmic	10	DNGVVPVVK;EVWDYVFFK;FDDPLLGPR;QTGEGVGPQEYTLLK;RVPVLGK;SGPASTFNDR;STGNFLTLTQAIDKFSADGMR;VFEVNASNLEK;VIASELGSMPELK;VLEPYPSK	68569468	1.0884e+06	134361
sp|Q07065|CKAP4_HUMAN	CKAP4	1;1;1;1;1;1;1;1;1;1;1	0.2342	Cytoskeleton-associated protein 4	11	ERDFTSLENTVEER;HSEAFEALQQK;IETNENNLESAK;ISEVLQK;LALQALTEK;LQHVEDGVLSMQVASAR;QTESLESLLSK;SINDNIAIFTEVQKR;SVGELPSTVESLQK;VASLEESEGNKQDLK;VQSLQATFGTFESILR	6.82016e+07	1.51559e+06	65964.7
sp|Q9Y265|RUVB1_HUMAN	RUVBL1	1;1;1;1;1;1	0.1842	RuvB-like 1	6	ALESSIAPIVIFASNR;AQTEGINISEEALNHLGEIGTK;AVLLAGPPGTGK;LDPSIFESLQK;QAASGLVGQENAR;TISHVIIGLK	67636182	3.07437e+06	50178.3
sp|P62191|PRS4_HUMAN	PSMC1	1;1;1;1;1	0.1886	26S proteasome regulatory subunit 4	5	AVANQTSATFLR;IETLDPALIRPGR;KYEPPVPTR;VAEEHAPSIVFIDEIDAIGTK;VVGSELIQK	67625553	2.50465e+06	49135.7
sp|Q92598|HS105_HUMAN	HSPH1	1;1;1;1;1;1	0.1037	Heat shock protein 105 kDa	6	AGGIETIANEFSDR;FVVQNVSAQK;IEVPLYSLLEQTHLK;MFEELGQR;NQQITHANNTVSNFK;VLGTAFDPFLGGK	67068816	1.24202e+06	96785.6
sp|P31689|DNJA1_HUMAN	DNAJA1	1;1;1;1	0.1436	DnaJ homolog subfamily A member 1	4	ELYDKGGEQAIK;QISQAYEVLSDAK;TIVITSHPGQIVK;VNFPENGFLSPDKLSLLEK	6.6475e+07	3.02159e+06	44821.4
sp|Q53GT1|KLH22_HUMAN	KLHL22	1;1;1;1;1;1;1;1	0.1404	Kelch-like protein 22	8	DTVASALMYHR;LAELFDLSR;LHDKLDPSPLR;LTEQLDTYILK;LYVIGGSNNDAGYR;NESLQPSLQSPQTELR;NFVAFSR;YLNPLLGEWK	6.48772e+07	1.75344e+06	71603.2
sp|P08758|ANXA5_HUMAN	ANXA5	1;1;1;1;1;1;1;1;1	0.3281	Annexin A5	9	DLLDDLKSELTGKFEK;ETSGNLEQLLLAVVK;GAGTDDHTLIR;GLGTDEESILTLLTSR;GTVTDFPGFDER;LIVALMKPSR;LYDAYELK;QEISAAFK;VLTEIIASR	6.395e+07	2.45962e+06	35896.4
sp|Q04695|K1C17_HUMAN	KRT17	1;1;1;1;1;1	0.3912	Keratin, type I cytoskeletal 17	6	ALEEANTELEVK;ASLEGNLAETENR;LLEGEDAHLTQYK;TIEELQNK;TIVEEVQDGK;TMQALEIELQSQLSMK	6.28672e+07	1.84903e+06	48058
sp|Q9Y678|COPG1_HUMAN	COPG1	1;1;1;1;1	0.0858	Coatomer subunit gamma-1	5	ALQQYTLEPSEKPFDLK;GLGPLFK;TESTPITAVK;TLEEAVGNIVK;VFNETPINPR	6.19644e+07	1.21499e+06	97637.5
sp|P15924|DESP_HUMAN	DSP	1;1;1;1;1;1;1;1;1;1	0.039	Desmoplakin	10	AELIVQPELK;FLSEMLK;GAGSIAGASASPK;LASLEELKR;LLQLQEQMR;NLPLADQGSSHHITVK;QVQNLVNK;TLELQGLINDLQR;TMIQSPSGVILQEAADVHAR;YIELLTR	6.17812e+07	302849	331551
sp|Q9Y277|VDAC3_HUMAN	VDAC3	1;1;1;1	0.2191	Voltage-dependent anion-selective channel protein 3	4	GYGFGMVK;LSQNNFALGYK;LTLDTIFVPNTGK;VNNASLIGLGYTQTLRPGVK	61391766	3.41065e+06	30621.3
sp|P22314|UBA1_HUMAN	UBA1	1;1;1;1;1;1;1;1;1;1	0.1248	Ubiquitin-like modifier-activating enzyme 1	10	AAVATFLQSVQVPEFTPK;ATLPSPDKLPGFK;KPLLESGTLGTK;LAGTQPLEVLEAVQR;LDQPMTEIVSR;LQTSSVLVSGLR;LVVADTR;NEEDAAELVALAQAVNAR;NIILGGVK;SLVASLAEPDFVVTDFAK	6.10811e+07	1.09073e+06	117756
sp|P23528|COF1_HUMAN	CFL1	1;1;1;1	0.4277	Cofilin-1	4	AVLFCLSEDKK;LGGSAVISLEGKPL;NIILEEGK;NIILEEGKEILVGDVGQTVDDPYATFVK	60429846	5.03582e+06	18472.6
sp|Q9BUJ2|HNRL1_HUMAN	HNRNPUL1	1;1;1;1;1	0.0771	Heterogeneous nuclear ribonucleoprotein U-like protein 1	5	EALGGQALYPHVLVK;HLPSTEPDPHVVR;LIQIAAR;QGAPTSFLPPEASQLKPDR;YNILGTNAIMDK	60163418	1.3079e+06	95661.3
sp|P53618|COPB_HUMAN	COPB1	1;1;1;1;1;1	0.0745	Coatomer subunit beta	6	DLQHPNEFIR;EAGELKPEEEITVGPVQK;SLGEIPIVESEIKK;VLQDLVMDILR;VLSTPDLEVR;YVALVQEK	59715680	1.06635e+06	107056
sp|Q02413|DSG1_HUMAN	DSG1	1;1;1;1;1;1	0.1058	Desmoglein-1	6	ALNSMGQDLERPLELR;ASAISVTVLNVIEGPVFRPGSK;IIRQEPSDSPMFIINR;ISGVGIDQPPYGIFVINQK;TMNNFLDREQYGQYALAVR;VGDFVATDLDTGRPSTTVR	59382378	1.52263e+06	113658
sp|O43852|CALU_HUMAN	CALU	1;1	0.0667	Calumenin	2	TFDQLTPEESKER;WIYEDVER	58586978	3.44629e+06	37065.5
sp|P36542|ATPG_HUMAN	ATP5F1C	1;1;1;1;1	0.1879	ATP synthase subunit gamma, mitochondrial	5	EVMLVGIGDKIR;HLLIGVSSDR;IYGLGSLALYEK;SEVATLTAAGK;THSDQFLVAFK	58354614	3.43262e+06	32957.3
sp|P51991|ROA3_HUMAN	HNRNPA3	1;1;1	0.127	Heterogeneous nuclear ribonucleoprotein A3	3	EDSVKPGAHLTVK;SSGSPYGGGYGSGGGSGGYGSR;YGKIETIEVMEDR	57941051	2.89705e+06	39552.6
sp|P20700|LMNB1_HUMAN	LMNB1	1;1;1;1;1;1	0.1195	Lamin-B1	6	AGGPTTPLSPTR;DAALATALGDKK;EYEAALNSK;LAVYIDKVR;LYKEELEQTYHAK;QIEYEYK	57655080	1.51724e+06	66349.6
sp|P47897|SYQ_HUMAN	QARS1	1;1;1;1;1;1;1	0.1019	Glutamine--tRNA ligase	7	FSEGEATLR;HTGYVIELQHVVK;LAWGQPVGLR;LFTLTALR;LGYFSVDPDSHQGK;TPGYVVTPHTMNLLK;VIITNFPAAK	57246211	1.14492e+06	87724.9
sp|P61019|RAB2A_HUMAN	RAB2A	1;1	0.316	Ras-related protein Rab-2A	2	DTFNHLTTWLEDAR;TASNVEEAFINTAK	56942090	3.79614e+06	23512.8
sp|P40926|MDHM_HUMAN	MDH2	1;1;1;1;1	0.1746	Malate dehydrogenase, mitochondrial	5	ANTFVAELK;IFGVTTLDIVR;IQEAGTEVVK;MISDAIPELK;VAVLGASGGIGQPLSLLLK	56312900	2.34637e+06	35462.7
sp|P49588|SYAC_HUMAN	AARS1	1;1;1;1;1	0.0558	Alanine--tRNA ligase, cytoplasmic	5	AVFDETYPDPVR;IVAVTGAEAQK;LVSVLQNK;SVLGEADQK;VGAEDADGIDMAYR	55192249	985576	106725
sp|P62829|RL23_HUMAN	RPL23	1;1;1	0.2714	60S ribosomal protein L23	3	GSAITGPVAK;ISLGLPVGAVINCADNTGAK;NLYIISVK	54554772	5.45548e+06	14838.1
sp|Q16891|MIC60_HUMAN	IMMT	1;1;1;1	0.0607	MICOS complex subunit MIC60	4	GIEQAVQSHAVAEEEAR;LSEQELQFR;SLEDALR;VVSQYHELVVQAR	54311018	1.06492e+06	83608.3
sp|Q9UMS4|PRP19_HUMAN	PRPF19	1;1;1	0.0635	Pre-mRNA-processing factor 19	3	ATVLTTER;SSEQILATLK;TVPEELVKPEELSK	53745836	2.82873e+06	55128.3
sp|P43686|PRS6B_HUMAN	PSMC4	1;1;1;1;1	0.1627	26S proteasome regulatory subunit 6B	5	EAVELPLTHFELYK;EFLHAQEEVKR;ENAPAIIFIDEIDAIATK;LIFSTITSK;VVGSEFVQK	5.34379e+07	2.42899e+06	47318.5
sp|P18206|VINC_HUMAN	VCL	1;1;1;1;1;1;1;1	0.097	Vinculin	8	AIPDLTAPVAAVQAAVSNLVR;ALASIDSK;ALASQLQDSLK;AQQVSQGLDVLTAK;AVAGNISDPGLQK;ELLPVLISAMK;LLAVAATAPPDAPNREEVFDER;TISPMVMDAK	5.29196e+07	629995	123704
sp|Q92973|TNPO1_HUMAN	TNPO1	1;1;1	0.059	Transportin-1	3	ATVGILITTIASK;ESQSPDTTIQR;FSDQFPLPLKER	52720677	1.38739e+06	102271
sp|P51149|RAB7A_HUMAN	RAB7A	1;1;1;1	0.2319	Ras-related protein Rab-7a	4	ATIGADFLTK;DPENFPFVVLGNK;EAINVEQAFQTIAR;VIILGDSGVGK	52460293	3.0859e+06	23456.8
sp|Q9Y3I0|RTCB_HUMAN	RTCB	1;1;1;1;1;1	0.1327	RNA-splicing ligase RtcB homolog	6	GLGHQVATDALVAMEK;IASPEGQDYLK;LMFEELR;LVMEEAPESYK;QIGNVAALPGIVHR;SSMTFLTR	5.24299e+07	1.80793e+06	55156.8
sp|O43390|HNRPR_HUMAN	HNRNPR	1;1;1;1	0.1232	Heterogeneous nuclear ribonucleoprotein R	4	DLYEDELVPLFEK;NLATTVTEEILEK;STAYEDYYYHPPPR;TLIEAGLPQK	52346166	1.27674e+06	70881.2
sp|Q14103|HNRPD_HUMAN	HNRNPD	1	0.062	Heterogeneous nuclear ribonucleoprotein D0	1	IFVGGLSPDTPEEK	51160050	3410670	38392.3
sp|P11177|ODPB_HUMAN	PDHB	1;1;1;1;1	0.1643	Pyruvate dehydrogenase E1 component subunit beta, mitochondrial	5	DFLIPIGK;DIIFAIKK;ILEDNSIPQVK;IMEGPAFNFLDAPAVR;TYYMSGGLQPVPIVFR	50355942	2.79755e+06	39190
sp|Q99459|CDC5L_HUMAN	CDC5L	1;1	0.0237	Cell division cycle 5-like protein	2	LGLLGLPAPK;VGQASEIAR	4.97729e+07	1.15751e+06	92175.6
sp|P39656|OST48_HUMAN	DDOST	1;1;1;1;1	0.1096	Dolichyl-diphosphooligosaccharide--protein glycosyltransferase 48 kDa subunit	5	GFELTFK;NTLLIAGLQAR;TADDPSLSLIK;TLVLLDNLNVR;WVFKEEGVLR	4.97611e+07	2.07338e+06	50751
sp|Q6AZZ1|TRI68_HUMAN	TRIM68	1;1;1;1	0.0928	E3 ubiquitin-protein ligase TRIM68	4	LDPDTAYSR;LIVSEDR;NLRPNWQLANVVEK;QLGAEVAAALASLQR	48674822	1.62249e+06	56205.2
sp|Q6NUK1|SCMC1_HUMAN	SLC25A24	1;1;1;1;1;1	0.1174	Calcium-binding mitochondrial carrier protein SCaMC-1	6	FWAYEQYKK;GITPNFMK;HEGLGAFYK;LLTEEGQK;QLLAGGIAGAVSR;SYWLDNFAK	48537512	1.73348e+06	53302.3
sp|P25205|MCM3_HUMAN	MCM3	1;1;1;1;1	0.0656	DNA replication licensing factor MCM3	5	DAQPSFSAEDIAK;ELISDNQYR;LIVNVNDLR;LLNNAFEELVAFQR;VALLDVFR	4.76704e+07	851258	90906
sp|Q15365|PCBP1_HUMAN	PCBP1	1;1	0.0674	Poly(rC)-binding protein 1	2	IANPVEGSSGR;IITLTGPTNAIFK	47434844	2.37174e+06	37455.9
sp|P09923|PPBI_HUMAN	ALPI	1;1;1;1;1	0.178	Intestinal-type alkaline phosphatase	5	ANFQTIGLSAAAR;GSSIFGLAPSK;LGPETPLAMDRFPYLALSK;NWYSDADMPASAR;QAAEALDAAK	46968228	1.87873e+06	56758.4
sp|O94925|GLSK_HUMAN	GLS	1;1;1;1;1;1;1	0.1435	Glutaminase kidney isoform, mitochondrial	7	DGPGETDAFGNSEGK;DGPGETDAFGNSEGKELVASGENK;GSTHPQPGVSPPAAPAAPGPK;QGVNNAEKFDYVMQFLNK;VADYIPQLAK;VLSPEAVR;YAIAVNDLGTEYVHR	46413619	1.13204e+06	73395.9
sp|Q14444|CAPR1_HUMAN	CAPRIN1	1;1;1	0.0437	Caprin-1	3	DGYQQNFK;SFMALSQDIQK;YQEVTNNLEFAK	46195527	2.0085e+06	78300
sp|P04439|HLAA_HUMAN	HLA-A	1;1	0.1781	HLA class I histocompatibility antigen, A alpha chain	2	AQSQTDRVDLGTLR;FIAVGYVDDTQFVR	46135082	2.19691e+06	40797.2
sp|P05386|RLA1_HUMAN	RPLP1	1	0.1404	60S acidic ribosomal protein P1	1	AAGVNVEPFWPGLFAK	45814644	11453661	11488.7
sp|Q96HU8|DIRA2_HUMAN	DIRAS2	1	0.0553	GTP-binding protein Di-Ras2	1	VAVFGAGGVGK	45259470	3017298	22452.6
sp|Q13283|G3BP1_HUMAN	G3BP1	1;1	0.0515	Ras GTPase-activating protein-binding protein 1	2	FYVHNDIFR;QYYTLLNQAPDMLHR	45255149	1.88563e+06	52114.1
sp|P14868|SYDC_HUMAN	DARS1	1;1;1;1	0.1078	Aspartate--tRNA ligase, cytoplasmic	4	FGAPPHAGGGIGLER;IHDPQLLTER;LPLQLDDAVRPEAEGEEEGR;VFSIGPVFR	44608924	1.14382e+06	57082
sp|P30153|2AAA_HUMAN	PPP2R1A	1;1;1;1	0.0934	Serine/threonine-protein phosphatase 2A 65 kDa regulatory subunit A alpha isoform	4	IGPILDNSTLQSEVKPILEK;LTQDQDVDVK;VLAMSGDPNYLHR;YMVADKFTELQK	4.38041e+07	1.12318e+06	65248.9
sp|P31948|STIP1_HUMAN	STIP1	1;1;1	0.0608	Stress-induced-phosphoprotein 1	3	ELLEQLR;IGNSYFKEEK;TYEEGLKHEANNPQLK	43002006	1.00005e+06	62581.4
sp|Q9BUF5|TBB6_HUMAN	TUBB6	1;1;1;1	0.3655	Tubulin beta-6 chain	4	AALVDLEPGTMDSVR;ALTVPELTQQMFDAR;MASTFIGNSTAIQELFKR;SGPFGQLFRPDNFIFGQTGAGNNWAK	42937010	1.95168e+06	49807
sp|P07737|PROF1_HUMAN	PFN1	1;1	0.2143	Profilin-1	2	STGGAPTFNVTVTK;TFVNITPAEVGVLVGK	42527843	4.72532e+06	15026.5
sp|Q08554|DSC1_HUMAN	DSC1	1;1	0.028	Desmocollin-1	2	ILQQIPDHPK;VTATDLDEPDTLHTR	41724350	887752	99905.7
sp|Q16555|DPYL2_HUMAN	DPYSL2	1;1;1	0.1031	Dihydropyrimidinase-related protein 2	3	IVLEDGTLHVTEGSGR;MVIPGGIDVHTR;SSAEVIAQAR	41591027	1.26033e+06	62236.6
sp|O00299|CLIC1_HUMAN	CLIC1	1;1;1	0.1618	Chloride intracellular channel protein 1	3	GFTIPEAFR;LAALNPESNTAGLDIFAK;NSNPALNDNLEK	41041067	2.41418e+06	26887.7
sp|P18077|RL35A_HUMAN	RPL35A	1;1;1	0.2	60S ribosomal protein L35a	3	AIFAGYK;IEGVYAR;VMLYPSRI	40917070	4.54634e+06	12511.8
sp|P37802|TAGL2_HUMAN	TAGLN2	1;1;1;1	0.2111	Transgelin-2	4	GPAYGLSR;NFSDNQLQEGK;NVIGLQMGTNR;TLMNLGGLAVAR	40442625	2.88876e+06	22359.2
sp|P38606|VATA_HUMAN	ATP6V1A	1;1;1;1	0.06	V-type proton ATPase catalytic subunit A	4	GVNVSALSR;LASFYER;LPANHPLLTGQR;TVISQSLSK	40233564	1058778	68242.5
sp|P42704|LPPRC_HUMAN	LRPPRC	1;1;1;1;1;1;1;1	0.0638	Leucine-rich PPR motif-containing protein, mitochondrial	8	ALYEHLTAK;GETDLIQK;GFTLNDAANSR;IIAELLR;SNTLPISLQSIR;SYVSEKDVTSAK;TVLDQQQTPSR;VIQALAMKGDVENIEVVQK	40224671	394360	157787
sp|P05198|IF2A_HUMAN	EIF2S1	1;1;1	0.1111	Eukaryotic translation initiation factor 2 subunit 1	3	INLIAPPR;TEGLSVLSQAMAVIK;VVTDTDETELAR	3.96748e+07	1.8034e+06	36071.4
sp|Q01650|LAT1_HUMAN	SLC7A5	1	0.0414	Large neutral amino acids transporter small subunit 1	1	ALAAPAAEEKEEAR	39020668	2.43879e+06	54956.3
sp|O43684|BUB3_HUMAN	BUB3	1;1;1	0.1037	Mitotic checkpoint protein BUB3	3	LNQPPEDGISSVK;QGYVLSSIEGR;VYTLSVSGDR	38499090	2.40619e+06	37113.2
sp|P46782|RS5_HUMAN	RPS5	1;1;1	0.1225	40S ribosomal protein S5	3	QAVDVSPLR;QAVDVSPLRR;TIAECLADELINAAK	3.80958e+07	3.80958e+06	22844
sp|Q96MG8|PCMD1_HUMAN	PCMTD1	1;1;1;1	0.112	Protein-L-isoaspartate O-methyltransferase domain-containing protein 1	4	AYLTYFR;LPLPESLK;NFINDEMQAK;NILAVSFAPLVQPSK	3.79692e+07	1.80805e+06	40631.5
sp|P48643|TCPE_HUMAN	CCT5	1;1;1;1;1;1	0.1238	T-complex protein 1 subunit epsilon	6	FSELTAEK;GVIVDKDFSHPQMPK;IADGYEQAAR;LMVELSK;TSLGPNGLDK;WVGGPEIELIAIATGGR	3.74502e+07	985533	59614.8
sp|P43307|SSRA_HUMAN	SSR1	1;1	0.0664	Translocon-associated protein subunit alpha	2	FLVGFTNK;GEDFPANNIVK	37189530	3718953	32197.3
sp|Q12904|AIMP1_HUMAN	AIMP1	1;1;1;1	0.2019	Aminoacyl tRNA synthase complex-interacting multifunctional protein 1	4	AILQATLREEK;ITFDAFPGEPDKELNPK;QQSIAGSADSKPIDVSR;TVVSGLVNHVPLEQMQNR	3.66393e+07	2.03552e+06	34313.1
sp|O60506|HNRPQ_HUMAN	SYNCRIP	1;1;1;1;1;1	0.1509	Heterogeneous nuclear ribonucleoprotein Q	6	AFSQFGKLER;AIEALKEFNEDGALAVLQQFK;DLFEDELVPLFEK;EFNEDGALAVLQQFK;EQILEEFSK;NLANTVTEEILEK	3.63954e+07	933216	69541.6
sp|P17980|PRS6A_HUMAN	PSMC3	1;1;1;1;1	0.1663	26S proteasome regulatory subunit 6A	5	DAFAIAK;EKAPSIIFIDELDAIGTK;LAGPQLVQMFIGDGAK;QTYFLPVIGLVDAEK;VIAATNRVDILDPALLR	3.54125e+07	1.36202e+06	49154.4
sp|Q9Y3U8|RL36_HUMAN	RPL36	1	0.0857	60S ribosomal protein L36	1	YPMAVGLNK	34336932	5722822	12227.9
sp|P00505|AATM_HUMAN	GOT2	1;1;1;1	0.1047	Aspartate aminotransferase, mitochondrial	4	FVTVQTISGTGALR;IAAAILNTPDLR;IGASFLQR;PTWGNHTPIFR	3.34926e+07	1.15492e+06	47469.3
sp|P55786|PSA_HUMAN	NPEPPS	1;1;1;1;1	0.0751	Puromycin-sensitive aminopeptidase	5	ILMDKPEMNVVLK;LGLQNDLFSLAR;SPVYLTVLK;VLGATLLPDLIQK;YQGGFLISR	33473557	631577	103193
sp|P14324|FPPS_HUMAN	FDPS	1;1;1	0.0979	Farnesyl pyrophosphate synthase	3	ATPEQYQILK;LKEVLEYNAIGGK;VLTEDEMGHPEIGDAIAR	33219069	1.58186e+06	48226.6
sp|Q00325|MPCP_HUMAN	SLC25A3	1	0.0331	Phosphate carrier protein, mitochondrial	1	IQTQPGYANTLR	32887690	1.64438e+06	40050.7
sp|Q08J23|NSUN2_HUMAN	NSUN2	1;1;1	0.0508	RNA cytosine C(5)-methyltransferase NSUN2	3	FYALDPSFPR;ILLTQENPFFR;SEGALELADVSNELPGLK	32597175	679108	86397.8
sp|Q9Y230|RUVB2_HUMAN	RUVBL2	1;1;1;1;1	0.1058	RuvB-like 2	5	ALESDMAPVLIMATNR;IGLETSLR;LLIVSTTPYSEK;LLIVSTTPYSEKDTK;VYSLFLDESR	3.23698e+07	1.15606e+06	51106.5
sp|P62258|1433E_HUMAN	YWHAE	1;1;1	0.2078	14-3-3 protein epsilon	3	EAAENSLVAYK;HLIPAANTGESK;YLAEFATGNDRK	31704254	1.76135e+06	29137.4
sp|P01834|IGKC_HUMAN	IGKC	1	0.5047	Immunoglobulin kappa constant	1	TVAAPSVFIFPPSDEQLK	31537830	6307566	11739.8
sp|P04083|ANXA1_HUMAN	ANXA1	1;1;1;1;1;1	0.2717	Annexin A1	6	GDRSEDFGVNEDLADSDAR;GLGTDEDTLIEILASR;GVDEATIIDILTKR;MAMVSEFLKQAWFIENEEQEYVQTVK;NALLSLAK;TPAQFDADELR	31478002	1.49895e+06	38672
sp|P62841|RS15_HUMAN	RPS15	1	0.0828	40S ribosomal protein S15	1	EAPPMEKPEVVK	31247446	4.46392e+06	17011.2
sp|Q9UNF1|MAGD2_HUMAN	MAGED2	1;1;1;1	0.1205	Melanoma-associated antigen D2	4	AGYSLEK;AQETEAAPSQAPADEPEPESAAAQSQENQDTRPK;DVALLQGR;EAPATQASSTTQLTDTQVLAAENK	31244584	918958	64896.3
sp|P36507|MP2K2_HUMAN	MAP2K2	1;1;1	0.0975	Dual specificity mitogen-activated protein kinase kinase 2	3	RIPEEILGK;VGELKDDDFER;VSIAVLR	30710662	1.61635e+06	44378
sp|O00410|IPO5_HUMAN	IPO5	1;1;1	0.0392	Importin-5	3	FLFDSVSSQNVGLR;ITFLLQAIR;LVLEQVVTSIASVADTAEEK	30630935	556926	123532
sp|Q6YN16|HSDL2_HUMAN	HSDL2	1;1;1;1	0.1459	Hydroxysteroid dehydrogenase-like protein 2	4	KVESTGAVPEFKEEK;LLGTIYTAAEEIEAVGGK;SGAVEETFR;VAHILNISPPLNLNPVWFK	30509357	1.12998e+06	45347.5
sp|Q9P258|RCC2_HUMAN	RCC2	1;1	0.0345	Protein RCC2	2	LFDFPGR;NLGQNLWGPHR	30349874	948434	56031.2
sp|P54277|PMS1_HUMAN	PMS1	1	0.0086	PMS1 protein homolog 1	1	LPAEPLEK	29731784	495530	105746
sp|P27348|1433T_HUMAN	YWHAQ	1	0.1633	14-3-3 protein theta	1	AVTEQGAELSNEER	29599036	1.64439e+06	27728.8
sp|P81605|DCD_HUMAN	DCD	1	0.1	Dermcidin	1	ENAGEDPGLAR	28758724	3.59484e+06	11258.8
sp|Q13155|AIMP2_HUMAN	AIMP2	1;1;1	0.1312	Aminoacyl tRNA synthase complex-interacting multifunctional protein 2	3	AAVDGLSK;FLFSLFGQK;SYGPAPGAGHVQEESNLSLQALESR	28290579	1.5717e+06	35308.3
sp|P26640|SYVC_HUMAN	VARS1	1;1;1;1;1	0.0467	Valine--tRNA ligase	5	ALSPLEEWLR;DINLDVNR;ITPAHDQNDYEVGQR;LSAAVTEAFVR;SSAQDPQAVLGALGR	28238251	434435	140369
sp|P30048|PRDX3_HUMAN	PRDX3	1;1;1;1	0.1719	Thioredoxin-dependent peroxide reductase, mitochondrial	4	DYGVLLEGSGLALR;GLFIIDPNGVIK;HLSVNDLPVGR;SVEETLR	2.80479e+07	2.15753e+06	27657.2
sp|P84103|SRSF3_HUMAN	SRSF3	1;1	0.1585	Serine/arginine-rich splicing factor 3	2	AFGYYGPLR;VYVGNLGNNGNKTELER	2.77175e+07	2.77175e+06	19299.9
sp|O43143|DHX15_HUMAN	DHX15	1;1	0.0302	ATP-dependent RNA helicase DHX15	2	TLATDILMGVLK;YGVIILDEAHER	27594334	641729	90857.2
sp|P00390|GSHR_HUMAN	GSR	1;1	0.0364	Glutathione reductase, mitochondrial	2	ALLTPVAIAAGR;YGIENVK	27581022	1.02152e+06	56202.9
sp|Q8NBS9|TXND5_HUMAN	TXNDC5	1;1;1	0.088	Thioredoxin domain-containing protein 5	3	ALAPTWEQLALGLEHSETVK;EYVESQLQR;GYPTLLLFR	2.74888e+07	1.09955e+06	47580.7
sp|Q15717|ELAV1_HUMAN	ELAVL1	1;1;1	0.0951	ELAV-like protein 1	3	ILQVSFK;SLFSSIGEVESAK;VLVDQTTGLSR	26981684	1.58716e+06	36051.1
sp|P48047|ATPO_HUMAN	ATP5PO	1;1;1	0.1737	ATP synthase subunit O, mitochondrial	3	LVRPPVQVYGIEGR;TDPSILGGMIVR;VAASVLNPYVK	26850228	1.91787e+06	23244.6
sp|P08708|RS17_HUMAN	RPS17	1;1	0.237	40S ribosomal protein S17	2	IAGYVTHLMK;LLDFGSLSNLQVTQPTVGMNFK	26841323	4.47355e+06	15522.4
sp|P31943|HNRH1_HUMAN	HNRNPH1	1;1	0.1648	Heterogeneous nuclear ribonucleoprotein H	2	EGRPSGEAFVELESEDEVK;SNNVEMDWVLK	26824006	1.07296e+06	49180.4
sp|O75340|PDCD6_HUMAN	PDCD6	1;1;1	0.178	Programmed cell death protein 6	3	AGVNFSEFTGVWK;LSDQFHDILIR;YITDWQNVFR	26663197	2.66632e+06	21836.8
sp|P10909|CLUS_HUMAN	CLU	1;1;1;1	0.1225	Clusterin	4	KYNELLK;LFDSDPITVTVPVEVSR;RPHFFFPK;VTTVASHTSDSDVPSGVTEVVVK	26559412	1207246	52443
sp|O95373|IPO7_HUMAN	IPO7	1;1;1;1	0.0588	Importin-7	4	AIFQTIQNR;FSAPVVPSSFNFGGPAPGMN;NPVWYQALTHGLNEEQR;SPLVAAMQHFLPVLK	26421252	587139	119422
sp|P51148|RAB5C_HUMAN	RAB5C	1;1	0.2685	Ras-related protein Rab-5C	2	GVDLQENNPASR;QASPNIVIALAGNK	26240801	1.87434e+06	23449.8
sp|P40227|TCPZ_HUMAN	CCT6A	1;1;1;1;1;1;1	0.2561	T-complex protein 1 subunit zeta	7	DGNVLLHEMQIQHPTASLIAK;EGIVALR;EMDRETLIDVAR;GIDPFSLDALSK;IITEGFEAAKEK;VATAQDDITGDGTTSNVLIIGELLK;VLAQNSGFDLQETLVK	26160074	902072	57969.6
sp|Q96AE4|FUBP1_HUMAN	FUBP1	1;1;1;1	0.059	Far upstream element-binding protein 1	4	GTPQQIDYAR;IQIAPDSGGLPER;LLDQIVEK;TGLIIGK	2.60874e+07	724650	67500.5
sp|Q96TA1|NIBA2_HUMAN	NIBAN2	1	0.0147	Protein Niban 2	1	VEGPAFTDAIR	25841300	615269	84066.7
sp|Q9NZI8|IF2B1_HUMAN	IGF2BP1	1;1	0.0381	Insulin-like growth factor 2 mRNA-binding protein 1	2	LLVPTQYVGAIIGK;TADEVPLK	25748086	735660	63423.2
sp|P34897|GLYM_HUMAN	SHMT2	1;1;1;1;1	0.1151	Serine hydroxymethyltransferase, mitochondrial	5	AMADALLER;EYSLQVLK;LGAPALTSR;LIIAGTSAYAR;SGLIFYR	25563982	774666	55939.7
sp|P31942|HNRH3_HUMAN	HNRNPH3	1;1;1	0.1098	Heterogeneous nuclear ribonucleoprotein H3	3	ATENDIANFFSPLNPIR;EIAENALGK;STGEAFVQFASK	25274851	1.26374e+06	36885.1
sp|P50570|DYN2_HUMAN	DNM2	1;1;1	0.0793	Dynamin-2	3	ESLPALR;NLVDSYVAIINK;TLNQQLTNHIR	24898435	444615	97985.2
sp|P62333|PRS10_HUMAN	PSMC6	1;1;1	0.0925	26S proteasome regulatory subunit 10B	3	ALQSVGQIVGEVLK;EMFNYAR;EVIELPLTNPELFQR	24655598	913170	44127.1
sp|Q07666|KHDR1_HUMAN	KHDRBS1	1;1	0.0248	KH domain-containing, RNA-binding, signal transduction-associated protein 1	2	ILGPQGNTIK;ILGPQGNTIKR	2.45845e+07	1.11748e+06	48179.2
sp|Q13148|TADBP_HUMAN	TARDBP	1;1;1	0.0797	TAR DNA-binding protein 43	3	FTEYETQVK;GISVHISNAEPK;TSDLIVLGLPWK	2.44715e+07	1.4395e+06	44693.3
sp|P02538|K2C6A_HUMAN	KRT6A	1	0.3599	Keratin, type II cytoskeletal 6A	1	SGFSSVSVSR	24113158	669810	59990.3
sp|P22234|PUR6_HUMAN	PAICS	1;1;1	0.0635	Multifunctional protein ADE2	3	EIVLADVIDNDSWR;EVYELLDSPGK;TKEVYELLDSPGK	24101126	926966	47031.1
sp|P40939|ECHA_HUMAN	HADHA	1;1	0.0393	Trifunctional enzyme subunit alpha, mitochondrial	2	FVDLYGAQK;TVLGTPEVLLGALPGAGGTQR	24095090	547616	82928.9
sp|O75390|CISY_HUMAN	CS	1;1;1	0.0644	Citrate synthase, mitochondrial	3	ALGFPLERPK;HLPNDPMFK;IVPNVLLEQGK	24059438	1.20297e+06	51661.5
sp|Q8NE71|ABCF1_HUMAN	ABCF1	1;1	0.0249	ATP-binding cassette sub-family F member 1	2	AVSEEQQPALK;STLLLLLTGK	23827254	529495	95848.5
sp|P62847|RS24_HUMAN	RPS24	1;1;1	0.203	40S ribosomal protein S24	3	KQMVIDVLHPGK;QMVIDVLHPGK;TTGFGMIYDSLDYAK	23803203	3.40046e+06	15395.4
sp|O15372|EIF3H_HUMAN	EIF3H	1;1;1	0.1108	Eukaryotic translation initiation factor 3 subunit H	3	EFTAQNLGK;LFKPPQPPAR;SAVADKHELLSLASSNHLGK	23794186	991424	39887
sp|P02652|APOA2_HUMAN	APOA2	1	0.09	Apolipoprotein A-II	1	SPELQAEAK	23697440	4739488	11149.9
sp|P12268|IMDH2_HUMAN	IMPDH2	1;1;1	0.0798	Inosine-5'-monophosphate dehydrogenase 2	3	LVGIISSR;NLIDAGVDALR;REDLVVAPAGITLK	23509491	940380	55751.6
sp|P08559|ODPA_HUMAN	PDHA1	1;1	0.0538	Pyruvate dehydrogenase E1 component subunit alpha, somatic form, mitochondrial	2	GDFIPGLR;LEEGPPVTTVLTR	23123146	924926	43249.6
sp|P14866|HNRPL_HUMAN	HNRNPL	1;1	0.034	Heterogeneous nuclear ribonucleoprotein L	2	FSTPEQAAK;SSSGLLEWESK	23087580	961982	64074.4
sp|P46783|RS10_HUMAN	RPS10	1;1	0.2303	40S ribosomal protein S10	2	DYLHLPPEIVPATLR;IAIYELLFK	22911862	1.76245e+06	18867.9
sp|Q92499|DDX1_HUMAN	DDX1	1;1;1;1;1	0.0743	ATP-dependent RNA helicase DDX1	5	ALIVEPSRELAEQTLNNIK;ELLIIGGVAAR;ILKGEYAVR;LDDLVSTGK;LNLSQVR	22862887	497019	82361.7
sp|P31153|METK2_HUMAN	MAT2A	1;1	0.0886	S-adenosylmethionine synthase isoform type-2	2	DSFPWEVPK;FVIGGPQGDAGLTGR	22792159	1.08534e+06	43615.3
sp|Q9NQC3|RTN4_HUMAN	RTN4	1;1	0.0185	Reticulon-4	2	GVIQAIQK;HQAQIDHYLGLANK	22726960	473478	129833
sp|Q58FF6|H90B4_HUMAN	HSP90AB4P	1	0.0792	Putative heat shock protein HSP 90-beta 4	1	SLIINTFYSNK	22649596	808914	58209.6
sp|P31930|QCR1_HUMAN	UQCRC1	1;1	0.0812	Cytochrome b-c1 complex subunit 1, mitochondrial	2	DVVFNYLHATAFQGTPLAQAVEGPSENVR;IAEVDASVVR	22597407	903896	52594.4
sp|Q6DD88|ATLA3_HUMAN	ATL3	1;1;1	0.0647	Atlastin-3	3	GADDAMESSKPGPVQVVLVQK;GLLEYFK;NVFSTFR	2.24713e+07	802545	60485.4
sp|P26447|S10A4_HUMAN	S100A4	1;1	0.1881	Protein S100-A4	2	ALDVMVSTFHK;ELPSFLGK	21950068	3.65834e+06	11702.7
sp|O00425|IF2B3_HUMAN	IGF2BP3	1;1;1;1	0.0967	Insulin-like growth factor 2 mRNA-binding protein 3	4	IPVSGPFLVK;ITISPLQELTLYNPER;SILEIMHK;VPSFAAGR	2.16358e+07	636348	63647.6
sp|P55209|NP1L1_HUMAN	NAP1L1	1;1;1;1	0.1765	Nucleosome assembly protein 1-like 1	4	GIPEFWLTVFK;LDGLVETPTGYIESLPR;NVDLLSDMVQEHDEPILK;YAVLYQPLFDKR	21279217	1.63686e+06	45327.9
sp|P07954|FUMH_HUMAN	FH	1;1	0.0627	Fumarate hydratase, mitochondrial	2	AAAEVNQDYGLDPK;IYELAAGGTAVGTGLNTR	20993292	656040	54584.2
sp|Q08211|DHX9_HUMAN	DHX9	1;1;1	0.0228	ATP-dependent RNA helicase A	3	DFVNYLVR;LAQFEPSQR;YQILPLHSQIPR	2.06379e+07	282711	140851
sp|P23381|SYWC_HUMAN	WARS1	1	0.034	Tryptophan--tRNA ligase, cytoplasmic	1	ALIEVLQPLIAEHQAR	20598948	710309	53113.6
sp|Q01813|PFKAP_HUMAN	PFKP	1;1;1;1;1;1	0.1186	ATP-dependent 6-phosphofructokinase, platelet type	6	AMEWITAK;DLQSNVEHLTEK;EWSGLLEELAR;LAIKLPDDQIPK;NVIFQPVAELKK;SFAGNLNTYK	20238619	546990	85523.5
sp|O00429|DNM1L_HUMAN	DNM1L	1;1;1	0.0516	Dynamin-1-like protein	3	IFSPNVVNLTLVDLPGMTK;LGIIGVVNR;SSVLESLVGR	20123059	386982	81808.1
sp|P49419|AL7A1_HUMAN	ALDH7A1	1;1	0.0464	Alpha-aminoadipic semialdehyde dehydrogenase	2	GAPTTSLISVAVTK;MIGGPILPSER	20064574	743132	58432.1
sp|P62195|PRS8_HUMAN	PSMC5	1	0.069	26S proteasome regulatory subunit 8	1	VSGSELVQK	19944098	712289	45579
sp|P07910|HNRPC_HUMAN	HNRNPC	1;1;1	0.1863	Heterogeneous nuclear ribonucleoproteins C1/C2	3	LKGDDLQAIKK;MIAGQVLDINLAAEPK;VPPPPPIAR	19883560	903798	33631.5
sp|P63151|2ABA_HUMAN	PPP2R2A	1;1	0.0738	Serine/threonine-protein phosphatase 2A 55 kDa regulatory subunit B alpha isoform	2	VVIFQQEQENK;YRDPTTVTTLR	19679007	728852	51641.5
sp|O00303|EIF3F_HUMAN	EIF3F	1;1	0.0812	Eukaryotic translation initiation factor 3 subunit F	2	AYVSTLMGVPGR;VIGLSSDLQQVGGASAR	1.94693e+07	1.21683e+06	37522.1
sp|Q16881|TRXR1_HUMAN	TXNRD1	1;1;1	0.0647	Thioredoxin reductase 1, cytoplasmic	3	FLIATGERPR;QFVPIKVEQIEAGTPGR;VMVLDFVTPTPLGTR	1.93099e+07	508156	70844.2
sp|P50395|GDIB_HUMAN	GDI2	1	0.0854	Rab GDP dissociation inhibitor beta	1	FVSISDLLVPK	19217872	662685	50612.9
sp|Q14764|MVP_HUMAN	MVP	1	0.0078	Major vault protein	1	HADLEIR	19141224	390637	99247.9
sp|P41091|IF2G_HUMAN	EIF2S3	1	0.1292	Eukaryotic translation initiation factor 2 subunit 3	1	VGQEIEVRPGIVSK	18914596	788108	51059.2
sp|P14314|GLU2B_HUMAN	PRKCSH	1	0.0189	Glucosidase 2 subunit beta	1	LWEEQLAAAK	18679128	983112	59369.8
sp|P43246|MSH2_HUMAN	MSH2	1;1;1;1	0.0385	DNA mismatch repair protein Msh2	4	IIQEFLSK;LVNQWIK;QTLQEDLLR;QVGVGYVDSIQR	18664252	365966	104659
sp|P42167|LAP2B_HUMAN	TMPO	1;1;1	0.2665	Lamina-associated polypeptide 2, isoforms beta/gamma	3	GAAGRPLELSDFR;GGPLQALTR;HASPILPITEFSDIPR	1.85477e+07	741908	50621.4
sp|P38159|RBMX_HUMAN	RBMX	1	0.0537	RNA-binding motif protein, X chromosome	1	SDLYSSGR	18401216	557613	42288.3
sp|P00403|COX2_HUMAN	MT-CO2	1;1;1	0.163	Cytochrome c oxidase subunit 2	3	MMITSQDVLHSWAVPTLGLK;TDAIPGR;VVLPIEAPIR	18105532	3.01759e+06	25530.2
sp|P25789|PSA4_HUMAN	PSMA4	1;1	0.0843	Proteasome subunit alpha type-4	2	LSAEKVEIATLTR;TTIFSPEGR	18057160	1.2898e+06	29447.2
sp|P07339|CATD_HUMAN	CTSD	1;1;1	0.068	Cathepsin D	3	FDGILGMAYPR;LSPEDYTLK;VGFAEAAR	17733316	844444	44505.6
sp|P21796|VDAC1_HUMAN	VDAC1	1;1	0.1025	Voltage-dependent anion-selective channel protein 1	2	GYGFGLIK;VTQSNFAVGYK	17702568	983476	30735.6
sp|Q9Y3F4|STRAP_HUMAN	STRAP	1;1;1	0.1029	Serine-threonine kinase receptor-associated protein	3	AATAAADFTAK;GAVWGATLNK;QGDTGDWIGTFLGHK	17676771	803490	38396
sp|P05556|ITB1_HUMAN	ITGB1	1	0.0238	Integrin beta-1	1	SAVTTVVNPK	17674588	490961	88339
sp|O95433|AHSA1_HUMAN	AHSA1	1;1	0.0858	Activator of 90 kDa heat shock protein ATPase homolog 1	2	VFTTQELVQAFTHAPATLEADR;YYFEGIK	1.75077e+07	729486	38232.2
sp|P62854|RS26_HUMAN	RPS26	1	0.2087	40S ribosomal protein S26	1	DISEASVFDAYVLPK	17462306	2.91038e+06	12989.1
sp|Q13162|PRDX4_HUMAN	PRDX4	1	0.1107	Peroxiredoxin-4	1	QITLNDLPVGR	17367794	1.15785e+06	30502.8
sp|Q13347|EIF3I_HUMAN	EIF3I	1;1;1	0.1108	Eukaryotic translation initiation factor 3 subunit I	3	GHFGPINSVAFHPDGK;LFDSTTLEHQK;QINDIQLSR	1.73438e+07	788354	36460.6
sp|Q14152|EIF3A_HUMAN	EIF3A	1;1;1;1	0.0318	Eukaryotic translation initiation factor 3 subunit A	4	FNVLQYVVPEVK;IGLINDMVR;LESLNIQR;LTSLVPFVDAFQLER	1.72508e+07	185493	166450
sp|P22102|PUR2_HUMAN	GART	1;1;1;1	0.0356	Trifunctional purine biosynthetic protein adenosine-3	4	AIAFLQQPR;EQTEQILR;GDTVATLSER;HGIPTAQWK	16765067	299376	107681
sp|Q9UQ80|PA2G4_HUMAN	PA2G4	1	0.0431	Proliferation-associated protein 2G4	1	LVKPGNQNTQVTEAWNK	16586139	691089	43741.2
sp|O43707|ACTN4_HUMAN	ACTN4	1;1;1	0.0593	Alpha-actinin-4	3	GISQEQMQEFR;MLDAEDIVNTARPDEK;VQQLVPK	16547540	271271	104770
sp|Q9NVI7|ATD3A_HUMAN	ATAD3A	1;1;1	0.1972	ATPase family AAA domain-containing protein 3A	3	INEMVHFDLPGQEER;LLSRPQDALEGVVLSPSLEAR;NILMYGPPGTGK	16211166	360248	71306.7
sp|Q9NR31|SAR1A_HUMAN	SAR1A	1	0.1717	GTP-binding protein SAR1a	1	EIFGLYGQTTGK	16129682	1.46633e+06	22334.5
sp|Q16543|CDC37_HUMAN	CDC37	1	0.0238	Hsp90 co-chaperone Cdc37	1	LQAEAQQLR	15976885	840889	44422
sp|Q9Y262|EIF3L_HUMAN	EIF3L	1;1;1;1	0.0691	Eukaryotic translation initiation factor 3 subunit L	4	LAGFLDLTEQEFR;QDLAYER;VSGGPSLEQR;VSSDVIDQK	1.57035e+07	490733	66666.4
sp|P51665|PSMD7_HUMAN	PSMD7	1;1	0.0556	26S proteasome non-ATPase regulatory subunit 7	2	PELAVQK;VVGVLLGSWQK	15695590	1.04637e+06	36984.5
sp|Q15645|PCH2_HUMAN	TRIP13	1;1	0.0556	Pachytene checkpoint protein 2 homolog	2	LSLLLNDISR;VVNAVLTQIDQIKR	1.5582e+07	623281	48502.5
sp|Q8IYD1|ERF3B_HUMAN	GSPT2	1	0.0271	Eukaryotic peptide chain release factor GTP-binding subunit ERF3B	1	PFVPNVHAAEFVPSFLR	15525796	470479	68821.6
sp|Q92945|FUBP2_HUMAN	KHSRP	1;1;1;1	0.0788	Far upstream element-binding protein 2	4	DAFADAVQR;IGGDAATTVNNSTPDFGFGGQKR;IGGGIDVPVPR;SVSLTGAPESVQK	15463126	377149	73052
sp|Q05682|CALD1_HUMAN	CALD1	1;1;1;1	0.087	Caldesmon	4	EFDPTITDASLSLPSR;GNVFSSPTAAGTPNKETAGLK;LEQYTSAIEGTK;SAKPTKPAASDLPVPAEGVR	15064260	342370	93157.4
sp|Q14566|MCM6_HUMAN	MCM6	1;1	0.0268	DNA replication licensing factor MCM6	2	GVLLMLFGGVPK;IQETQAELPR	1.50588e+07	264190	92813.2
sp|P20339|RAB5A_HUMAN	RAB5A	1;1	0.2698	Ras-related protein Rab-5A	2	GVDLTEPTQPTR;QASPNIVIALSGNK	1.5048e+07	1.07486e+06	23625.8
sp|P53007|TXTP_HUMAN	SLC25A1	1;1	0.0643	Tricarboxylate transport protein, mitochondrial	2	GLSSLLYGSIPK;TQLQLDER	15012250	883074	33973
sp|Q5T9A4|ATD3B_HUMAN	ATAD3B	1	0.1003	ATPase family AAA domain-containing protein 3B	1	LKEYEAAVEQLKSEQIR	14961814	347949	72509.3
sp|P33991|MCM4_HUMAN	MCM4	1;1	0.0197	DNA replication licensing factor MCM4	2	THIDVIHYR;VNVTGIYR	1.4956e+07	293255	96479.6
sp|P24534|EF1B_HUMAN	EEF1B2	1	0.0578	Elongation factor 1-beta	1	SIQADGLVWGSSK	14846952	1.0605e+06	24730.3
sp|Q9H4M9|EHD1_HUMAN	EHD1	1;1;1	0.0655	EH domain-containing protein 1	3	EHQISPGDFPSLR;EPELFQTVAEGLR;IINTPEVVR	14532726	440386	60570.7
sp|O60716|CTND1_HUMAN	CTNND1	1;1;1;1	0.0455	Catenin delta-1	4	AAALVLQTIWGYK;GYELLFQPEVVR;HAIPNLVK;QDVYGPQPQVR	14317042	265130	108085
sp|P21266|GSTM3_HUMAN	GSTM3	1;1	0.0978	Glutathione S-transferase Mu 3	2	FSWFAGEK;LKPQYLEELPGQLK	14124662	743403	26524.1
sp|Q86V81|THOC4_HUMAN	ALYREF	1;1	0.1128	THO complex subunit 4	2	QQLSAEELDAQLDAYNAR;SLGTADVHFER	13882337	925489	26853.6
sp|Q9Y6N5|SQOR_HUMAN	SQOR	1	0.0311	Sulfide:quinone oxidoreductase, mitochondrial	1	TAAAVAAQSGILDR	13880994	420636	49910.8
sp|Q9UNM6|PSD13_HUMAN	PSMD13	1;1;1	0.0878	26S proteasome non-ATPase regulatory subunit 13	3	ITVNEVELLVMK;VLDLQQIK;YYQTIGNHASYYK	13566267	521780	42900.1
sp|Q15758|AAAT_HUMAN	SLC1A5	1;1;1	0.0813	Neutral amino acid transporter B(0)	3	EVLDSFLDLAR;NIFPSNLVSAAFR;SELPLDPLPVPTEEGNPLLK	13274996	780882	56544.2
sp|Q9P0L0|VAPA_HUMAN	VAPA	1	0.0562	Vesicle-associated membrane protein-associated protein A	1	FKGPFTDVVTTNLK	13273646	948118	27857.2
sp|Q16851|UGPA_HUMAN	UGP2	1;1;1	0.0571	UTP--glucose-1-phosphate uridylyltransferase	3	EFPTVPLVK;IYTFNQSR;SFENSLGINVPR	13272032	428130	56886.7
sp|P39748|FEN1_HUMAN	FEN1	1	0.0289	Flap endonuclease 1	1	LIADVAPSAIR	12999846	541660	42548.1
sp|P09622|DLDH_HUMAN	DLD	1;1	0.0354	Dihydrolipoyl dehydrogenase, mitochondrial	2	AAQLGFK;ADGGTQVIDTK	12991582	481170	54125
sp|P25786|PSA1_HUMAN	PSMA1	1	0.0304	Proteasome subunit alpha type-1	1	LVSLIGSK	12917950	717664	29518.8
sp|Q9BV20|MTNA_HUMAN	MRI1	1;1;1	0.103	Methylthioribose-1-phosphate isomerase	3	GSLQILDQLLLPK;TALTTTISSR;YEAVGSVHQAWEAIR	12796004	639800	39107.3
sp|P63173|RL38_HUMAN	RPL38	1	0.1857	60S ribosomal protein L38	1	KIEEIKDFLLTAR	12744300	4248100	8194.72
sp|P28066|PSA5_HUMAN	PSMA5	1	0.0788	Proteasome subunit alpha type-5	1	AIGSASEGAQSSLQEVYHK	12701524	1154684	26376.2
sp|P06702|S10A9_HUMAN	S100A9	1	0.114	Protein S100-A9	1	LGHPDTLNQGEFK	12683504	1585438	13215.5
sp|Q13310|PABP4_HUMAN	PABPC4	1	0.0776	Polyadenylate-binding protein 4	1	IVGSKPLYVALAQR	12421070	335705	70720.1
sp|P26368|U2AF2_HUMAN	U2AF2	1	0.0211	Splicing factor U2AF 65 kDa subunit	1	ELLTSFGPLK	12279040	646265	53449.2
sp|P04259|K2C6B_HUMAN	KRT6B	1	0.3387	Keratin, type II cytoskeletal 6B	1	QLDNIVGER	12265491	340708	60012.3
sp|P12277|KCRB_HUMAN	CKB	1;1	0.0709	Creatine kinase B-type	2	LAVEALSSLDGDLAGR;VLTPELYAELR	11980116	570482	42599.3
sp|P24666|PPAC_HUMAN	ACP1	1	0.057	Low molecular weight phosphotyrosine protein phosphatase	1	SPIAEAVFR	11968324	1.19683e+06	18012.8
sp|P00387|NB5R3_HUMAN	CYB5R3	1	0.0365	NADH-cytochrome b5 reductase 3	1	GPSGLLVYQGK	11852058	740754	34194.7
sp|Q15008|PSMD6_HUMAN	PSMD6	1	0.0231	26S proteasome non-ATPase regulatory subunit 6	1	FLLSLPEHR	11754187	405317	45484.3
sp|P01876|IGHA1_HUMAN	IGHA1	1	0.0255	Immunoglobulin heavy constant alpha 1	1	TPLTATLSK	11737026	782468	37612.6
sp|P84085|ARF5_HUMAN	ARF5	1	0.1722	ADP-ribosylation factor 5	1	VQESADELQK	11715431	901187	20498.6
sp|P24539|AT5F1_HUMAN	ATP5PB	1	0.0312	ATP synthase F(0) complex subunit B1, mitochondrial	1	LAQLEEAK	11681904	687171	28872.3
sp|Q9Y617|SERC_HUMAN	PSAT1	1;1	0.0676	Phosphoserine aminotransferase	2	ASLYNAVTIEDVQK;QVVNFGPGPAK	11484149	425339	40378.8
sp|Q16795|NDUA9_HUMAN	NDUFA9	1	0.0318	NADH dehydrogenase [ubiquinone] 1 alpha subcomplex subunit 9, mitochondrial	1	FGPIPLGSLGWK	11049341	394619	42464.6
sp|P63010|AP2B1_HUMAN	AP2B1	1;1;1	0.0608	AP-2 complex subunit beta	3	FLELLPK;IQPGNPNYTLSLK;LLSTDPVTAK	11024886	234572	104468
sp|P61106|RAB14_HUMAN	RAB14	1	0.1209	Ras-related protein Rab-14	1	TGENVEDAFLEAAKK	10871594	724773	23863.9
sp|Q13867|BLMH_HUMAN	BLMH	1	0.0242	Bleomycin hydrolase	1	IGPITPLEFYR	10828427	386730	52510
sp|P49257|LMAN1_HUMAN	LMAN1	1	0.0235	Protein ERGIC-53	1	YVSSLTEEISKR	10771844	430874	57495
sp|P11279|LAMP1_HUMAN	LAMP1	1	0.0216	Lysosome-associated membrane glycoprotein 1	1	TVESITDIR	10722790	536140	44835.8
sp|P49748|ACADV_HUMAN	ACADVL	1;1;1	0.0626	Very long-chain specific acyl-CoA dehydrogenase, mitochondrial	3	AGLGSGLSLSGLVHPELSR;IFEGTNDILR;TPVTDPATGAVK	1.06928e+07	248671	70327.4
sp|Q16576|RBBP7_HUMAN	RBBP7	1	0.0635	Histone-binding protein RBBP7	1	YMPQNPHIIATK	10550845	659428	47772.2
sp|P62318|SMD3_HUMAN	SNRPD3	1	0.0794	Small nuclear ribonucleoprotein Sm D3	1	VAQLEQVYIR	10460822	1.16231e+06	13889.3
sp|P30040|ERP29_HUMAN	ERP29	1	0.0383	Endoplasmic reticulum resident protein 29	1	SLNILTAFQK	10440098	696007	28957.1
sp|Q8N1N4|K2C78_HUMAN	KRT78	1;1	0.0692	Keratin, type II cytoskeletal 78	2	VDELEAALR;YLDFSSIITEVR	10387654	296790	56812.5
sp|Q9BVP2|GNL3_HUMAN	GNL3	1	0.02	Guanine nucleotide-binding protein-like 3	1	VGVIGFPNVGK	10303295	343443	61936.4
sp|Q08380|LG3BP_HUMAN	LGALS3BP	1;1	0.0427	Galectin-3-binding protein	2	ASHEEVEGLVEK;SDLAVPSELALLK	1.02294e+07	352737	65271.3
sp|Q96AG4|LRC59_HUMAN	LRRC59	1;1	0.0717	Leucine-rich repeat-containing protein 59	2	LQQLPADFGR;LVTLPVSFAQLK	9924479	551360	34890.9
sp|O00487|PSDE_HUMAN	PSMD14	1;1	0.0871	26S proteasome non-ATPase regulatory subunit 14	2	AVAVVVDPIQSVK;LINANMMVLGHEPR	9904941	619059	34536.5
sp|P48735|IDHP_HUMAN	IDH2	1	0.0288	Isocitrate dehydrogenase [NADP], mitochondrial	1	LVPGWTKPITIGR	9806619	338159	50858.9
sp|Q15165|PON2_HUMAN	PON2	1	0.0254	Serum paraoxonase/arylesterase 2	1	LLIGTLYHR	9775632	698259	39338.3
sp|P16401|H15_HUMAN	H1-5	1;1	0.1239	Histone H1.5	2	ALAAGGYDVEKNNSR;KATGPPVSELITK	9732123	748625	22548.5
sp|Q8NCA5|FA98A_HUMAN	FAM98A	1	0.0232	Protein FAM98A	1	TTISVAHLLAAR	9546674	415073	55220.2
sp|P20042|IF2B_HUMAN	EIF2S2	1	0.021	Eukaryotic translation initiation factor 2 subunit 2	1	QIENVLR	9455940	429815	38346.4
sp|P21291|CSRP1_HUMAN	CSRP1	1	0.0777	Cysteine and glycine-rich protein 1	1	GFGFGQGAGALVHSE	9400054	671432	20535.8
sp|P78527|PRKDC_HUMAN	PRKDC	1;1;1;1	0.0082	DNA-dependent protein kinase catalytic subunit	4	LLEEALLR;LLPAELPAKR;TETVTSFR;VIAGLYQR	9399245	38364.3	468770
sp|P36957|ODO2_HUMAN	DLST	1	0.0177	Dihydrolipoyllysine-residue succinyltransferase component of 2-oxoglutarate dehydrogenase complex, mitochondrial	1	GLVVPVIR	9329510	405631	48706.4
sp|P61981|1433G_HUMAN	YWHAG	1;1	0.2713	14-3-3 protein gamma	2	NVTELNEPLSNEER;YLAEVATGEKR	9237003	513167	28266.9
sp|O75718|CRTAP_HUMAN	CRTAP	1	0.02	Cartilage-associated protein	1	SYESLFIR	9020933	334109	46513.9
sp|Q9UJZ1|STML2_HUMAN	STOML2	1	0.0421	Stomatin-like protein 2, mitochondrial	1	ILEPGLNILIPVLDR	9018898	450945	38492.2
sp|O75874|IDHC_HUMAN	IDH1	1;1	0.0531	Isocitrate dehydrogenase [NADP] cytoplasmic	2	GWPLYLSTK;LVSGWVKPIIIGR	8.98077e+06	309682	46611.5
sp|P33992|MCM5_HUMAN	MCM5	1;1	0.0286	DNA replication licensing factor MCM5	2	LAALPNVYEVISK;SSIPITVR	8955468	190542	82215.1
sp|P61026|RAB10_HUMAN	RAB10	1	0.165	Ras-related protein Rab-10	1	AFLTLAEDILR	8853775	520810	22508.6
sp|Q16629|SRSF7_HUMAN	SRSF7	1	0.0714	Serine/arginine-rich splicing factor 7	1	VYVGNLGTGAGKGELER	8678082	542380	27332
sp|P06753|TPM3_HUMAN	TPM3	1	0.1333	Tropomyosin alpha-3 chain	1	ALKDEEKMELQEIQLK	8606452	358602	32911.8
sp|Q96QK1|VPS35_HUMAN	VPS35	1	0.0113	Vacuolar protein sorting-associated protein 35	1	ILVGTNLVR	8584463	178843	91630.9
sp|Q9Y6E2|5MP1_HUMAN	BZW2	1	0.0215	eIF5-mimic protein 1	1	LLELFPVNR	8560602	276148	48114
sp|P60660|MYL6_HUMAN	MYL6	1	0.1921	Myosin light polypeptide 6	1	VLDFEHFLPMLQTVAK	8543514	776683	16901.1
sp|P48556|PSMD8_HUMAN	PSMD8	1	0.0229	26S proteasome non-ATPase regulatory subunit 8	1	ILFFNTPK	8467791	384900	39568.8
sp|P62495|ERF1_HUMAN	ETF1	1	0.0297	Eukaryotic peptide chain release factor subunit 1	1	LSVLGAITSVQQR	8.38564e+06	310579	48982.1
sp|Q14697|GANAB_HUMAN	GANAB	1	0.0159	Neutral alpha-glucosidase AB	1	LSFQHDPETSVLVLR	8077269	161545	106789
sp|P37837|TALDO_HUMAN	TALDO1	1;1;1	0.089	Transaldolase	3	KFAADAVKLER;LLGELLQDNAK;LVPVLSAK	8052920	350127	37498.4
sp|P30740|ILEU_HUMAN	SERPINB1	1	0.029	Leukocyte elastase inhibitor	1	LGVQDLFNSSK	8049211	383296	42696.7
sp|Q96CS3|FAF2_HUMAN	FAF2	1	0.027	FAS-associated factor 2	1	QQQDEAYLASLR	7917006	304500	52572.5
sp|Q9UJS0|CMC2_HUMAN	SLC25A13	1;1;1	0.0904	Calcium-binding mitochondrial carrier protein Aralar2	3	ASGDSARPVLLQVAESAYR;VSALSVVR;YLNIFGESQPNPK	7.89067e+06	225448	74110.6
sp|O15371|EIF3D_HUMAN	EIF3D	1	0.0255	Eukaryotic translation initiation factor 3 subunit D	1	IFHTVTTTDDPVIR	7.85711e+06	291004	63914.4
sp|Q8TC12|RDH11_HUMAN	RDH11	1	0.0409	Retinol dehydrogenase 11	1	VVVVTGANTGIGK	7.83327e+06	391664	35345.4
sp|P12236|ADT3_HUMAN	SLC25A6	1	0.2852	ADP/ATP translocase 3	1	DFLAGGIAAAISK	7814257	355194	32827.2
sp|Q13228|SBP1_HUMAN	SELENBP1	1;1	0.0487	Methanethiol oxidase	2	LTGQLFLGGSIVK;LVLPSLISSR	7797887	251545	52339.6
sp|P55036|PSMD4_HUMAN	PSMD4	1	0.0477	26S proteasome non-ATPase regulatory subunit 4	1	IIAFVGSPVEDNEKDLVK	7.75468e+06	516979	40693.2
sp|Q15019|SEPT2_HUMAN	SEPTIN2	1;1	0.072	Septin-2	2	ASIPFSVVGSNQLIEAK;VNIVPVIAK	7.74764e+06	368935	41443.2
sp|P50402|EMD_HUMAN	EMD	1;1	0.1063	Emerin	2	DSAYQSITHYRPVSASR;GDADMYDLPK	7737053	552647	28957.9
sp|O94905|ERLN2_HUMAN	ERLIN2	1;1	0.0855	Erlin-2	2	LTPEYLQLMK;VAQVAEITYGQK	7603942	316831	37797.4
sp|P19623|SPEE_HUMAN	SRM	1	0.0331	Spermidine synthase	1	AAFVLPEFAR	7587236	474202	33784.7
sp|P28331|NDUS1_HUMAN	NDUFS1	1;1	0.0454	NADH-ubiquinone oxidoreductase 75 kDa subunit, mitochondrial	2	ILQDIASGSHPFSQVLK;NDGAAILAAVSSIAQK	7.52969e+06	183651	79398.5
sp|P35998|PRS7_HUMAN	PSMC2	1	0.0439	26S proteasome regulatory subunit 7	1	EVVETPLLHPER	7367806	237671	48585.1
sp|P27816|MAP4_HUMAN	MAP4	1;1;1;1;1	0.0512	Microtubule-associated protein 4	5	KPMSLASGLVPAAPPK;LATNTSAPDLK;PSILPSK;TQPTSLPK;VGSLDNVGHLPAGGAVK	7.17628e+06	108732	120912
sp|Q9UM00|TMCO1_HUMAN	TMCO1	1	0.0628	Calcium load-activated calcium channel	1	LPFTPLSYIQGLSHR	7115122	711512	27043.4
sp|P69905|HBA_HUMAN	HBA1	1;1	0.2183	Hemoglobin subunit alpha	2	MFLSFPTTK;VGAHAGEYGAEALER	6979398	872425	15229.9
sp|P08133|ANXA6_HUMAN	ANXA6	1	0.0238	Annexin A6	1	GLGTDEDTIIDIITHR	6.94576e+06	141750	75807.6
sp|P11766|ADHX_HUMAN	ADH5	1	0.0214	Alcohol dehydrogenase class-3	1	PFQLVTGR	6939581	365241	39680.4
sp|P23284|PPIB_HUMAN	PPIB	1;1	0.0694	Peptidyl-prolyl cis-trans isomerase B	2	TAWLDGK;VIFGLFGK	6939451	433716	23709.5
sp|Q02790|FKBP4_HUMAN	FKBP4	1	0.0327	Peptidyl-prolyl cis-trans isomerase FKBP4	1	RGEAHLAVNDFELAR	6932884	223641	51754.1
sp|P12273|PIP_HUMAN	PIP	1;1;1	0.2603	Prolactin-inducible protein	3	FYTIEILKVE;TVQIAAVVDVIR;TYLISSIPLQGAFNYK	6809831	567486	16543.8
sp|P17931|LEG3_HUMAN	LGALS3	1	0.044	Galectin-3	1	IQVLVEPDHFK	6782708	616610	26118
sp|P07741|APT_HUMAN	APRT	1	0.0722	Adenine phosphoribosyltransferase	1	SFPDFPTPGVVFR	6740675	481477	19577.4
sp|Q969V3|NCLN_HUMAN	NCLN	1;1;1	0.0586	Nicalin	3	AMAAVPQDVVR;ELETVAAHQFPEVR;IIAEALTR	6559501	252288	62916.6
sp|O96008|TOM40_HUMAN	TOMM40	1;1	0.0776	Mitochondrial import receptor subunit TOM40 homolog	2	ELFPIQMEGVK;LPPLPLTLALGAFLNHR	6.55243e+06	595675	37851.1
sp|Q12965|MYO1E_HUMAN	MYO1E	1;1	0.0235	Unconventional myosin-Ie	2	NQYVPYPHAPGSQR;SLFPENLQADKK	6515324	100236	126964
sp|P51858|HDGF_HUMAN	HDGF	1	0.0708	Hepatoma-derived growth factor	1	KGFSEGLWEIENNPTVK	6305962	370939	26753.9
sp|P37108|SRP14_HUMAN	SRP14	1	0.1029	Signal recognition particle 14 kDa protein	1	VLLESEQFLTELTR	6224454	778057	14542.8
sp|Q9NZN4|EHD2_HUMAN	EHD2	1;1	0.0387	EH domain-containing protein 2	2	LEGHGLPANLPR;VVGTPEVLR	6194638	176990	61104.7
sp|O75821|EIF3G_HUMAN	EIF3G	1	0.05	Eukaryotic translation initiation factor 3 subunit G	1	ETDLQELFRPFGSISR	6120289	306014	35570.9
sp|P33176|KINH_HUMAN	KIF5B	1;1;1	0.0696	Kinesin-1 heavy chain	3	GGGAFVQNSQPVAVR;LFVQDLATR;QLDDKDEEINQQSQLVEK	6109956	95468.1	109599
sp|Q12931|TRAP1_HUMAN	TRAP1	1;1	0.0511	Heat shock protein 75 kDa, mitochondrial	2	AFLDALQNQAEASSK;LNELLVK	5.98516e+06	124691	80041.7
sp|P50995|ANX11_HUMAN	ANXA11	1;1	0.0396	Annexin A11	2	NTPAFFAER;TPVLFDIYEIK	5957408	270791	54337.1
sp|O14744|ANM5_HUMAN	PRMT5	1	0.0141	Protein arginine N-methyltransferase 5	1	GPLVNASLR	5913891	159835	72619.5
sp|P35237|SPB6_HUMAN	SERPINB6	1	0.0399	Serpin B6	1	GNWDEQFDKENTEER	5.69635e+06	237348	42576
sp|Q15046|SYK_HUMAN	KARS1	1	0.0117	Lysine--tRNA ligase	1	LIFYDLR	5674085	183035	67986.6
sp|O60762|DPM1_HUMAN	DPM1	1	0.0423	Dolichol-phosphate mannosyltransferase subunit 1	1	LGGNEIVSFLK	5596555	310920	29597.8
sp|P23526|SAHH_HUMAN	AHCY	1;1;1	0.0671	Adenosylhomocysteinase	3	IILLAEGR;VAVVAGYGDVGK;YPQLLPGIR	5485423	238497	47667.2
sp|O00469|PLOD2_HUMAN	PLOD2	1;1	0.0353	Procollagen-lysine,2-oxoglutarate 5-dioxygenase 2	2	IVGPEENLSQAEAR;SEDYVDIVQGNR	5416678	132114	84613.6
sp|P61160|ARP2_HUMAN	ACTR2	1	0.0355	Actin-related protein 2	1	GYAFNHSADFETVR	5302402	252495	44714.2
sp|Q14498|RBM39_HUMAN	RBM39	1;1	0.0491	RNA-binding protein 39	2	DLEEFFSTVGK;VLGVPIIVQASQAEK	5301626	203909	59324.7
sp|P55265|DSRAD_HUMAN	ADAR	1;1;1;1	0.0326	Double-stranded RNA-specific adenosine deaminase	4	DINAVLIDMER;HYPVFENPK;QEAADAALR;VLIGENEKAER	5.25893e+06	70119	135963
sp|P51571|SSRD_HUMAN	SSR4	1	0.0636	Translocon-associated protein subunit delta	1	FFDEESYSLLR	5.20321e+06	578135	18968.6
sp|Q9NV56|MRGBP_HUMAN	MRGBP	1	0.0637	MRG/MORF4L-binding protein	1	NFVLPEEIIQEVR	5.1972e+06	577466	22385
sp|Q9HAV7|GRPE1_HUMAN	GRPEL1	1;1	0.0922	GrpE protein homolog 1, mitochondrial	2	ALADTENLR;TLRPALVGVVK	5148385	286021	24245.9
sp|Q9BSJ8|ESYT1_HUMAN	ESYT1	1	0.0118	Extended synaptotagmin-1	1	ALTLGALTLPLAR	4926138	91224.8	122762
sp|Q15070|OXA1L_HUMAN	OXA1L	1	0.023	Mitochondrial inner membrane protein OXA1L	1	ASSEMALYQK	4878191	304887	48498.5
sp|P51659|DHB4_HUMAN	HSD17B4	1;1	0.0312	Peroxisomal multifunctional enzyme type 2	2	LGLLGLANSLAIEGR;TALDAFGR	4555122	105933	79618.3
sp|P42330|AK1C3_HUMAN	AKR1C3	1;1	0.2508	Aldo-keto reductase family 1 member C3	2	LNDGHFMPVLGFGTYAPPEVPR;NLHYFNSDSFASHPNYPYSDEY	4.52673e+06	215559	36811.8
sp|P42224|STAT1_HUMAN	STAT1	1;1	0.0333	Signal transducer and activator of transcription 1-alpha/beta	2	ELSAVTFPDIIR;TELISVSEVHPSR	4.50646e+06	100144	87261.5
sp|P55884|EIF3B_HUMAN	EIF3B	1;1	0.0246	Eukaryotic translation initiation factor 3 subunit B	2	GTQGVVTNFEIFR;WTETYVR	4.47398e+06	120918	92405.8
sp|Q969X5|ERGI1_HUMAN	ERGIC1	1	0.0483	Endoplasmic reticulum-Golgi intermediate compartment protein 1	1	LTSNPLASHDYILK	4338889	333761	32553.5
sp|O96019|ACL6A_HUMAN	ACTL6A	1	0.0326	Actin-like protein 6A	1	QGGPTYYIDTNALR	4.16175e+06	208087	47412.3
sp|Q8NEZ5|FBX22_HUMAN	FBXO22	1	0.0347	F-box only protein 22	1	STFVLSNLAEVVER	4123010	187410	44461.8
sp|Q01085|TIAR_HUMAN	TIAL1	1	0.0827	Nucleolysin TIAR	1	FEDVVNQSSPK	3.96586e+06	198293	41546.1
sp|P25311|ZA2G_HUMAN	AZGP1	1	0.0336	Zinc-alpha-2-glycoprotein	1	AGEVQEPELR	3964288	208647	34219.1
sp|Q14204|DYHC1_HUMAN	DYNC1H1	1;1	0.0052	Cytoplasmic dynein 1 heavy chain 1	2	DLEASIAR;ILDDDTIITTLENLKR	3.89208e+06	13850.8	532054
sp|P13804|ETFA_HUMAN	ETFA	1	0.039	Electron transfer flavoprotein subunit alpha, mitochondrial	1	LEVAPISDIIAIK	3710382	161321	35039.6
sp|O43242|PSMD3_HUMAN	PSMD3	1;1;1	0.0843	26S proteasome non-ATPase regulatory subunit 3	3	ELDTVTLEDIKEHVK;HDADGQATLLNLLLR;LQLDSPEDAEFIVAK	3.62515e+06	92952.5	60921.5
sp|P52907|CAZA1_HUMAN	CAPZA1	1	0.0629	F-actin-capping protein subunit alpha-1	1	FITHAPPGEFNEVFNDVR	3.53059e+06	220662	32884.3
sp|P78344|IF4G2_HUMAN	EIF4G2	1;1	0.0276	Eukaryotic translation initiation factor 4 gamma 2	2	GLSFLFPLLK;TQTPPLGQTPQLGLK	3443114	61484.2	102279
sp|P56134|ATPK_HUMAN	ATP5MF	1	0.1383	ATP synthase subunit f, mitochondrial	1	DFSPSGIFGAFQR	3410005	852501	10892.7
sp|P08240|SRPRA_HUMAN	SRPRA	1	0.0204	Signal recognition particle receptor subunit alpha	1	VMGTFSTVTSTVK	3.31503e+06	82875.8	69749.2
sp|P49721|PSB2_HUMAN	PSMB2	1	0.0547	Proteasome subunit beta type-2	1	FILNLPTFSVR	3246654	270554	22803.7
sp|Q7L2E3|DHX30_HUMAN	DHX30	1	0.0067	ATP-dependent RNA helicase DHX30	1	IPQLLLER	3.21623e+06	40202.9	133836
sp|P05023|AT1A1_HUMAN	ATP1A1	1;1;1	0.044	Sodium/potassium-transporting ATPase subunit alpha-1	3	GGDRIPADLR;IVEIPFNSTNK;SPDFTNENPLETR	2906608	56992.3	112806
sp|Q15738|NSDHL_HUMAN	NSDHL	1	0.0349	Sterol-4-alpha-carboxylate 3-dehydrogenase, decarboxylating	1	DPQLVPILIEAAR	2714649	108586	41855.6
sp|Q9Y2L1|RRP44_HUMAN	DIS3	1	0.0136	Exosome complex exonuclease RRP44	1	NVIVLQTVLQEVR	2.60207e+06	47310.3	108916
sp|P68402|PA1B2_HUMAN	PAFAH1B2	1	0.0393	Platelet-activating factor acetylhydrolase IB subunit alpha2	1	IIVLGLLPR	2.19214e+06	219214	25535.1
sp|P16615|AT2A2_HUMAN	ATP2A2	1	0.0202	Sarcoplasmic/endoplasmic reticulum calcium ATPase 2	1	DIVPGDIVEIAVGDKVPADIR	2136723	41090.8	114665
sp|Q9Y224|RTRAF_HUMAN	RTRAF	1;1	0.123	RNA transcription, translation and transport factor protein	2	AGVMALANLLQIQR;INEAIVAVQAIIADPK	2.00697e+06	111498	28032.7
sp|O14818|PSA7_HUMAN	PSMA7	1	0.1371	Proteasome subunit alpha type-7	1	ILNPEEIEK	0	0	27851.6
sp|O75369|FLNB_HUMAN	FLNB	1	0.0177	Filamin-B	1	IAGPGLGSGVR	0	0	277972
sp|O75533|SF3B1_HUMAN	SF3B1	1	0.0138	Splicing factor 3B subunit 1	1	NRPLSDEELDAMFPEGYK	0	0	145720
sp|O95747|OXSR1_HUMAN	OXSR1	1;1	0.0417	Serine/threonine-protein kinase OSR1	2	IPISLVLR;SGVLDESTIATILR	0	0	57968
sp|P11940|PABP1_HUMAN	PABPC1	1	0.1965	Polyadenylate-binding protein 1	1	EFSPFGTITSAK	0	0	70607.9
sp|P13667|PDIA4_HUMAN	PDIA4	1;1	0.0357	Protein disulfide-isomerase A4	2	IDATSASVLASR;VDATAETDLAK	0	0	72869
sp|P16152|CBR1_HUMAN	CBR1	1	0.13	Carbonyl reductase [NADPH] 1	1	TNFFGTR	0	0	30337.9
sp|P18669|PGAM1_HUMAN	PGAM1	1	0.1417	Phosphoglycerate mutase 1	1	HGESAWNLENR	0	0	28767.8
sp|P28074|PSB5_HUMAN	PSMB5	1;1;1	0.1407	Proteasome subunit beta type-5	3	DAYSGGAVNLYHVR;GPGLYYVDSEGNR;LLANMVYQYK	0	0	28444.2
sp|P31040|SDHA_HUMAN	SDHA	1;1;1;1	0.0723	Succinate dehydrogenase [ubiquinone] flavoprotein subunit, mitochondrial	4	IDEYDYSKPIQGQQK;LGANSLLDLVVFGR;NTVVATGGYGR;WHFYDTVK	0	0	72627.3
sp|P35268|RL22_HUMAN	RPL22	1	0.0938	60S ribosomal protein L22	1	VVANSKESYELR	0	0	14759.8
sp|P35579|MYH9_HUMAN	MYH9	1	0.0158	Myosin-9	1	VVFQEFR	0	0	226374
sp|P36776|LONM_HUMAN	LONP1	1;1;1	0.0407	Lon protease homolog, mitochondrial	3	ESVLQMMQAGQR;LSSDVLTLLIK;TENPLILIDEVDKIGR	0	0	106404
sp|P62820|RAB1A_HUMAN	RAB1A	1	0.3366	Ras-related protein Rab-1A	1	VVDYTTAK	0	0	22645.4
sp|Q00610|CLH1_HUMAN	CLTC	1;1	0.0221	Clathrin heavy chain 1	2	LASTLVHLGEYQAAVDGAR;LLYNNVSNFGR	0	0	191475
sp|Q13200|PSMD2_HUMAN	PSMD2	1;1;1;1;1	0.0716	26S proteasome non-ATPase regulatory subunit 2	5	AVPLALALISVSNPR;MLVTFDEELRPLPVSVR;SETELKDTYAR;VGQAVDVVGQAGKPK;VPDDIYK	0	0	100118
sp|Q13247|SRSF6_HUMAN	SRSF6	1	0.0523	Serine/arginine-rich splicing factor 6	1	TNEGVIEFR	0	0	39545.4
sp|Q16181|SEPT7_HUMAN	SEPTIN7	1	0.0481	Septin-7	1	DVTNNVHYENYR	0	0	50630
sp|Q92769|HDAC2_HUMAN	HDAC2	1	0.0594	Histone deacetylase 2	1	TFNLPLLMLGGGGYTIR	0	0	55310.8
sp|Q92900|RENT1_HUMAN	UPF1	1;1;1	0.0292	Regulator of nonsense transcripts 1	3	EAIIPGSVYDR;ESQTQDNITVR;VLVEGPLNNLR	0	0	124249
sp|Q969Z0|FAKD4_HUMAN	TBRG4	1;1	0.0333	FAST kinase domain-containing protein 4	2	ELQSVEQEVR;LSFHQTQVSQR	0	0	70675.4
sp|Q9BQE3|TBA1C_HUMAN	TUBA1C	1	0.49	Tubulin alpha-1C chain	1	AYHEQLTVAEITNACFEPANQMVK	0	0	49845.5
sp|Q9UN86|G3BP2_HUMAN	G3BP2	1	0.0228	Ras GTPase-activating protein-binding protein 2	1	TEELKPQVEEK	0	0	54069.8
sp|Q9Y2W1|TR150_HUMAN	THRAP3	1	0.0105	Thyroid hormone receptor-associated protein 3	1	ASAVSELSPR	0	0	108583
sp|P08237|PFKAM_HUMAN	PFKM	1	0.0372	ATP-dependent 6-phosphofructokinase, muscle type	1	LLAHVRPPVSK	0	0	85110.4
sp|P53621|COPA_HUMAN	COPA	1	0.0082	Coatomer subunit alpha	1	GFFEGTIASK	0	0	138240
sp|Q15029|U5S1_HUMAN	EFTUD2	1;1	0.034	116 kDa U5 small nuclear ribonucleoprotein component	2	ILDAVVAQEPLHR;ITMIAEPLEK	0	0	109348
sp|Q9HB71|CYBP_HUMAN	CACYBP	1	0.0614	Calcyclin-binding protein	1	ISNYGWDQSDKFVK	0	0	26175.6
sp|P26196|DDX6_HUMAN	DDX6	1	0.0311	Probable ATP-dependent RNA helicase DDX6	1	QILLYSATFPLSVQK	0	0	54364.3
sp|P00367|DHE3_HUMAN	GLUD1	1	0.0287	Glutamate dehydrogenase 1, mitochondrial	1	HGGTIPIVPTAEFQDR	0	0	61341.2
sp|P16989|YBOX3_HUMAN	YBX3	1	0.1801	Y-box-binding protein 3	1	PAPAVGEAEDKENQQATSGPNQPSVR	0	0	40048
sp|P35241|RADI_HUMAN	RDX	1;1	0.0995	Radixin	2	IALLEEAK;IAQDLEMYGVNYFEIK	0	0	68503.4
sp|Q1KMD3|HNRL2_HUMAN	HNRNPUL2	1	0.0187	Heterogeneous nuclear ribonucleoprotein U-like protein 2	1	YNVLGAETVLNQMR	0	0	85034.2
sp|P09972|ALDOC_HUMAN	ALDOC	1	0.0907	Fructose-bisphosphate aldolase C	1	VDKGVVPLAGTDGETTTQGLDGLSER	0	0	39413.2
sp|P61163|ACTZ_HUMAN	ACTR1A	1	0.0691	Alpha-centractin	1	TLFSNIVLSGGSTLFK	0	0	42568.9
sp|O14579|COPE_HUMAN	COPE	1	0.0649	Coatomer subunit epsilon	1	FGVVLDEIKPSSAPELQAVR	0	0	34442.3
sp|O95347|SMC2_HUMAN	SMC2	1	0.01	Structural maintenance of chromosomes protein 2	1	KAEEKYEVLENK	0	0	135554
sp|Q15181|IPYR_HUMAN	PPA1	1	0.0623	Inorganic pyrophosphatase	1	AAPFSLEYR	0	0	32621.1
sp|Q9BWM7|SFXN3_HUMAN	SFXN3	1	0.0685	Sideroflexin-3	1	SSIHISNLEPELR	0	0	35462.5
sp|Q9NSD9|SYFB_HUMAN	FARSB	1;1	0.0289	Phenylalanine--tRNA ligase beta subunit	2	TAEFQVAR;TTLLPGLLK	0	0	66055.5
sp|O43324|MCA3_HUMAN	EEF1E1	1	0.0575	Eukaryotic translation elongation factor 1 epsilon-1	1	AIVQQWLEYR	0	0	19780.3
sp|P31946|1433B_HUMAN	YWHAB	1	0.252	14-3-3 protein beta/alpha	1	QTTVSNSQQAYQEAFEISKK	0	0	28046.8
sp|P43487|RANG_HUMAN	RANBP1	1	0.0647	Ran-specific GTPase-activating protein	1	FASENDLPEWKER	0	0	23277.6
sp|Q96PK6|RBM14_HUMAN	RBM14	1	0.0135	RNA-binding protein 14	1	LSESQLSFR	0	0	69430.9
sp|P13489|RINI_HUMAN	RNH1	1	0.0239	Ribonuclease inhibitor	1	VNPALAELNLR	0	0	49923.1
sp|P40925|MDHC_HUMAN	MDH1	1	0.0389	Malate dehydrogenase, cytoplasmic	1	DVIATDKEDVAFK	0	0	36385
sp|P29966|MARCS_HUMAN	MARCKS	1	0.0542	Myristoylated alanine-rich C-kinase substrate	1	GEPAAAAAPEAGASPVEK	0	0	31517.9
sp|Q8NFQ8|TOIP2_HUMAN	TOR1AIP2	1	0.0298	Torsin-1A-interacting protein 2	1	ADAHLGSSSVALPK	0	0	51214.1
sp|P07099|HYEP_HUMAN	EPHX1	1	0.0396	Epoxide hydrolase 1	1	GGHFAAFEEPELLAQDIR	0	0	52897
sp|Q9Y5M8|SRPRB_HUMAN	SRPRB	1	0.0701	Signal recognition particle receptor subunit beta	1	VADGGGAGGTFQPYLDTLR	0	0	29665.8
sp|Q07955|SRSF1_HUMAN	SRSF1	1	0.0403	Serine/arginine-rich splicing factor 1	1	DGTGVVEFVR	0	0	27709.8
sp|O95400|CD2B2_HUMAN	CD2BP2	1	0.0293	CD2 antigen cytoplasmic tail-binding protein 2	1	GNLGVYQETR	0	0	37605.2
sp|Q9Y2Q3|GSTK1_HUMAN	GSTK1	1	0.0619	Glutathione S-transferase kappa 1	1	AGMSAEQAQGLLEK	0	0	25462.3
sp|P47756|CAPZB_HUMAN	CAPZB	1	0.0361	F-actin-capping protein subunit beta	1	STLNEIYFGK	0	0	31312.8
sp|O95831|AIFM1_HUMAN	AIFM1	1	0.0179	Apoptosis-inducing factor 1, mitochondrial	1	ISGLGLTPEQK	0	0	66840.9
sp|O43592|XPOT_HUMAN	XPOT	1	0.0146	Exportin-T	1	LAQVSPELLLASVR	0	0	109875
sp|Q9Y2Q0|AT8A1_HUMAN	ATP8A1	1	0.0069	Phospholipid-transporting ATPase IA	1	IWILTGDK	0	0	131267
sp|Q9UGI8|TES_HUMAN	TES	1	0.0285	Testin	1	NVMILTNPVAAK	0	0	47945.9
sp|Q12849|GRSF1_HUMAN	GRSF1	1	0.0229	G-rich sequence factor 1	1	SSPVVNDGVVR	0	0	53074.6
sp|Q13619|CUL4A_HUMAN	CUL4A	1	0.0145	Cullin-4A	1	LPDNYTQDTWR	0	0	87606.4
sp|Q16762|THTR_HUMAN	TST	1	0.064	Thiosulfate sulfurtransferase	1	FLGTEPEPDAVGLDSGHIR	0	0	33389.8
sp|P08670|VIME_HUMAN	VIM	1	0.0622	Vimentin	1	ILLAELEQLKGQGK	0	0	53601.1
sp|Q9Y4W6|AFG32_HUMAN	AFG3L2	1	0.0151	AFG3-like protein 2	1	GAILTGPPGTGK	0	0	88510.2
sp|Q15393|SF3B3_HUMAN	SF3B3	1	0.0115	Splicing factor 3B subunit 3	1	TVLDPVTGDLSDTR	0	0	135474
sp|Q13425|SNTB2_HUMAN	SNTB2	1	0.0204	Beta-2-syntrophin	1	IFPGLAADQSR	0	0	57895
sp|Q9BRX2|PELO_HUMAN	PELO	1	0.0338	Protein pelota homolog	1	LVDSVKENAGTVR	0	0	43314
sp|P39019|RS19_HUMAN	RPS19	1	0.0759	40S ribosomal protein S19	1	LKVPEWVDTVK	0	0	16032.5
sp|Q8TEX9|IPO4_HUMAN	IPO4	1	0.0102	Importin-4	1	LLGLLFPLLAR	0	0	118622
sp|Q92552|RT27_HUMAN	MRPS27	1	0.0266	28S ribosomal protein S27, mitochondrial	1	EALDVLGAVLK	0	0	47563.4
sp|Q16650|TBR1_HUMAN	TBR1	1	0.0176	T-box brain protein 1	1	LSPVLDGVSELR	0	0	73988.9
sp|P61009|SPCS3_HUMAN	SPCS3	1	0.05	Signal peptidase complex subunit 3	1	NVEDFTGPR	0	0	20282.5
sp|O60664|PLIN3_HUMAN	PLIN3	1	0.0323	Perilipin-3	1	SVVTGGVQSVMGSR	0	0	47027.9
sp|P38117|ETFB_HUMAN	ETFB	1	0.0314	Electron transfer flavoprotein subunit beta	1	LGPLQVAR	0	0	27808.1
sp|P51570|GALK1_HUMAN	GALK1	1	0.0281	Galactokinase	1	HSLASSEYPVR	0	0	42227.6
sp|Q07866|KLC1_HUMAN	KLC1	1	0.0227	Kinesin light chain 1	1	DAANLLNDALAIR	0	0	65250.9
sp|Q9UHB9|SRP68_HUMAN	SRP68	1	0.0207	Signal recognition particle subunit SRP68	1	ALLQQQPEDDSKR	0	0	70667.6
sp|P53999|TCP4_HUMAN	SUB1	1	0.0866	Activated RNA polymerase II transcriptional coactivator p15	1	EQISDIDDAVR	0	0	14368.4
sp|Q16401|PSMD5_HUMAN	PSMD5	1	0.0179	26S proteasome non-ATPase regulatory subunit 5	1	ILTLSQIGR	0	0	56142.3
sp|P19367|HXK1_HUMAN	HK1	1	0.0164	Hexokinase-1	1	SANLVAATLGAILNR	0	0	102402
sp|Q13907|IDI1_HUMAN	IDI1	1	0.0529	Isopentenyl-diphosphate Delta-isomerase 1	1	NVTLNPDPNEIK	0	0	26284.5
sp|P40261|NNMT_HUMAN	NNMT	1	0.0303	Nicotinamide N-methyltransferase	1	FSSLPLGR	0	0	29537
sp|Q14247|SRC8_HUMAN	CTTN	1	0.0127	Src substrate cortactin	1	FGVQSER	0	0	61530.5

## Sheet: IgG
Protein_ID	Gene	PepIsUnique	Abundance	iBAQ
sp|P02768|ALBU_HUMAN	ALB	1;1;1;1;1;1;1;1;1;1;1;1;1;1;1;1;1;1;1;1;1;1;1;1;1;1;1;1;1;1;1;1	148539830173	3.53666e+09
sp|P04264|K2C1_HUMAN	KRT1	1;1;1;1;1;1;1;1;1;1;1;1;1;1;1;1;1;1;1;1;1;1;1;1;1;1;1;1;1;1;1;1;1;1;1;1;1;1;1;1;1;1;1;1;1;1;1;1	8.87224e+10	2.53492e+09
sp|P13645|K1C10_HUMAN	KRT10	1;1;1;1;1;1;1;1;1;1;1;1;1;1;1;1;1;1;1;1;1;1;1;1;1;1;1;1;1;1;1	5.20526e+10	1.85902e+09
sp|P35527|K1C9_HUMAN	KRT9	1;1;1;1;1;1;1;1;1;1;1;1;1;1;1;1;1;1;1;1;1;1;1;1;1;1;1;1;1;1;1	1.93811e+10	6.46037e+08
sp|P38646|GRP75_HUMAN	HSPA9	1;1;1;1;1;1;1;1;1;1;1;1;1;1;1;1;1;1;1;1;1;1;1;1;1;1;1;1;1;1;1;1;1;1;1;1;1;1;1	18930365170	4.40241e+08
sp|P35908|K22E_HUMAN	KRT2	1;1;1;1;1;1;1;1;1;1;1;1;1;1;1;1;1;1;1;1;1;1;1;1;1;1;1;1;1;1;1;1;1;1;1;1	1.61906e+10	3.85491e+08
sp|P11021|BIP_HUMAN	HSPA5	1;1;1;1;1;1;1;1;1;1;1;1;1;1;1;1;1;1;1;1;1;1;1;1;1;1;1;1;1;1;1;1;1;1;1;1;1;1;1;1	10136904722	2.59921e+08
sp|P07477|TRY1_HUMAN	PRSS1	1	10075221000	839601750
sp|P09211|GSTP1_HUMAN	GSTP1	1;1;1;1;1;1;1;1;1;1;1;1;1;1;1	7412578609	6.73871e+08
sp|P13647|K2C5_HUMAN	KRT5	1;1;1;1;1;1;1;1;1;1;1;1;1;1;1;1;1;1;1;1;1;1	5606574982	1.60188e+08
sp|P11142|HSP7C_HUMAN	HSPA8	1;1;1;1;1;1;1;1;1;1;1;1;1;1;1;1;1;1;1;1;1;1	5.14764e+09	1.39125e+08
sp|P08779|K1C16_HUMAN	KRT16	1;1;1;1;1;1;1;1;1;1;1;1;1;1;1;1;1	3.16016e+09	9.02902e+07
sp|P0DMV8|HS71A_HUMAN	HSPA1A	1;1;1;1;1;1;1;1;1;1;1;1;1;1;1;1;1	2767093212	7.68637e+07
sp|P04406|G3P_HUMAN	GAPDH	1;1;1;1;1;1;1;1;1;1;1;1;1	2.46733e+09	1.23367e+08
sp|P05783|K1C18_HUMAN	KRT18	1;1;1;1;1;1;1;1;1;1;1;1;1;1;1;1;1;1;1;1	1.85692e+09	6.63185e+07
sp|P05787|K2C8_HUMAN	KRT8	1;1;1;1;1;1;1;1;1;1;1;1;1;1;1;1;1;1;1;1;1;1	1.72566e+09	5.39268e+07
sp|P14618|KPYM_HUMAN	PKM	1;1;1;1;1;1;1;1;1;1;1;1;1;1;1;1;1;1;1;1	1432111412	3.97809e+07
sp|P10809|CH60_HUMAN	HSPD1	1;1;1;1;1;1;1;1;1;1;1;1;1;1	1252291065	3.47859e+07
sp|P02533|K1C14_HUMAN	KRT14	1;1;1;1;1;1;1;1;1;1	1245180877	3.55766e+07
sp|P62424|RL7A_HUMAN	RPL7A	1;1;1;1;1;1;1;1;1;1;1;1;1;1	1053992559	7.02662e+07
sp|P06733|ENOA_HUMAN	ENO1	1;1;1;1;1;1;1;1;1;1;1;1	1026273017	3.53887e+07
sp|P18124|RL7_HUMAN	RPL7	1;1;1;1;1;1;1;1;1;1;1;1;1;1	1024199846	6.40125e+07
sp|P26373|RL13_HUMAN	RPL13	1;1;1;1;1;1;1	912477446	6.5177e+07
sp|P62917|RL8_HUMAN	RPL8	1;1;1;1;1;1	838596486	59899749
sp|P36578|RL4_HUMAN	RPL4	1;1;1;1;1;1;1;1;1;1;1;1;1;1;1;1	813242305	2.71081e+07
sp|P07437|TBB5_HUMAN	TUBB	1;1;1;1	811913102	3.86625e+07
sp|P25705|ATPA_HUMAN	ATP5F1A	1;1;1;1;1;1;1;1;1;1;1;1;1;1;1;1;1	808457064	2.24571e+07
sp|Q14254|FLOT2_HUMAN	FLOT2	1;1;1;1;1;1;1;1;1;1;1;1;1;1;1;1;1;1	7.7845e+08	2.35894e+07
sp|P06312|KV401_HUMAN	IGKV4-1	1;1	758991348	1.51798e+08
sp|P02545|LMNA_HUMAN	LMNA	1;1;1;1;1;1;1;1;1;1;1;1;1;1;1;1;1;1;1;1;1;1;1;1	7.35952e+08	1.67262e+07
sp|Q02878|RL6_HUMAN	RPL6	1;1;1;1;1;1;1;1;1;1;1;1	735844568	3.87287e+07
sp|P62269|RS18_HUMAN	RPS18	1;1;1;1;1;1;1;1	726461830	6.05385e+07
sp|O75955|FLOT1_HUMAN	FLOT1	1;1;1;1;1;1;1;1;1;1;1;1;1;1;1;1;1;1;1;1;1;1;1	673564490	2.17279e+07
sp|P46781|RS9_HUMAN	RPS9	1;1;1;1;1;1;1;1;1;1;1;1	6.48959e+08	4.63542e+07
sp|P22061|PIMT_HUMAN	PCMT1	1;1;1;1;1;1;1	648632496	5.89666e+07
sp|P21333|FLNA_HUMAN	FLNA	1;1;1;1;1;1;1;1;1;1;1;1;1;1;1;1;1;1;1;1;1;1;1;1;1;1;1;1;1;1;1;1;1;1;1	646260085	4.48792e+06
sp|Q06830|PRDX1_HUMAN	PRDX1	1;1;1;1;1;1;1	643568530	4.59692e+07
sp|P19338|NUCL_HUMAN	NCL	1;1;1;1;1;1;1;1;1;1;1;1;1;1;1;1;1;1;1;1;1;1	6.35566e+08	1.38167e+07
sp|P15880|RS2_HUMAN	RPS2	1;1;1;1;1;1;1;1	621720836	28260038
sp|P23396|RS3_HUMAN	RPS3	1;1;1;1;1;1;1;1;1;1;1;1;1;1;1;1;1	563676311	2.96672e+07
sp|A0A075B6I0|LV861_HUMAN	IGLV8-61	1	526773280	131693320
sp|Q00839|HNRPU_HUMAN	HNRNPU	1;1;1;1;1;1;1;1;1;1;1;1;1;1	518934698	1.1794e+07
sp|Q07020|RL18_HUMAN	RPL18	1;1;1;1;1;1	509376835	5.65974e+07
sp|P28799|GRN_HUMAN	GRN	1;1;1;1;1	506456612	2.20199e+07
sp|P31327|CPSM_HUMAN	CPS1	1;1;1;1;1;1;1;1;1;1;1;1;1;1;1;1;1;1;1;1;1;1;1;1;1;1;1	5.03994e+08	5.86039e+06
sp|P06576|ATPB_HUMAN	ATP5F1B	1;1;1;1;1;1;1;1;1;1;1;1;1	481959330	16065311
sp|Q86Y56|DAAF5_HUMAN	DNAAF5	1	464108030	9.87464e+06
sp|P62701|RS4X_HUMAN	RPS4X	1;1;1;1;1	4.51333e+08	2.25666e+07
sp|P62280|RS11_HUMAN	RPS11	1;1;1;1;1;1;1	449698884	4.49699e+07
sp|P15121|ALDR_HUMAN	AKR1B1	1;1;1;1;1;1;1;1	423659420	21182971
sp|P06748|NPM_HUMAN	NPM1	1;1;1;1;1;1	417740641	2.61088e+07
sp|P13639|EF2_HUMAN	EEF2	1;1;1;1;1;1;1;1;1;1;1;1	403460620	7.75886e+06
sp|P00338|LDHA_HUMAN	LDHA	1;1;1;1;1;1;1;1	3.72916e+08	1.55382e+07
sp|P63244|RACK1_HUMAN	RACK1	1;1;1;1;1;1;1;1	3.72506e+08	1.69321e+07
sp|P39023|RL3_HUMAN	RPL3	1;1;1;1;1;1;1;1	357456226	1.6248e+07
sp|P62826|RAN_HUMAN	RAN	1;1;1;1;1;1	342216362	3.11106e+07
sp|P26641|EF1G_HUMAN	EEF1G	1;1;1;1;1;1;1;1;1;1	334773095	1.2399e+07
sp|P61247|RS3A_HUMAN	RPS3A	1;1;1;1;1;1;1;1;1;1	333810694	1.7569e+07
sp|P04259|K2C6B_HUMAN	KRT6B	1;1;1	325533180	9.04259e+06
sp|P61313|RL15_HUMAN	RPL15	1;1;1;1;1;1;1;1	321157360	2.29398e+07
sp|P61353|RL27_HUMAN	RPL27	1;1;1;1;1;1	313688969	5.22815e+07
sp|P84098|RL19_HUMAN	RPL19	1;1;1;1	308658840	3.42954e+07
sp|P19474|RO52_HUMAN	TRIM21	1;1;1;1;1;1;1;1	292563445	9.75211e+06
sp|P19013|K2C4_HUMAN	KRT4	1;1	289829492	9.05717e+06
sp|P22626|ROA2_HUMAN	HNRNPA2B1	1;1;1;1;1;1;1	287983216	1.5157e+07
sp|P02538|K2C6A_HUMAN	KRT6A	1;1	285561156	7.93225e+06
sp|O43175|SERA_HUMAN	PHGDH	1;1;1;1;1;1;1;1;1;1	283599275	1.18166e+07
sp|P15924|DESP_HUMAN	DSP	1;1;1;1;1;1;1;1;1;1;1;1;1;1;1;1;1;1;1;1;1;1	279957754	1.37234e+06
sp|A0A0J9YX35|HV64D_HUMAN	IGHV3-64D	1	276017820	46002970
sp|P62241|RS8_HUMAN	RPS8	1;1;1;1	274606050	27460605
sp|P04075|ALDOA_HUMAN	ALDOA	1;1;1;1;1;1;1;1	271202029	1.17914e+07
sp|P35637|FUS_HUMAN	FUS	1;1;1;1;1;1	270305170	1.59003e+07
sp|P49411|EFTU_HUMAN	TUFM	1;1;1;1;1;1;1;1;1	261051094	8.15785e+06
sp|P62906|RL10A_HUMAN	RPL10A	1;1;1;1;1	2.56272e+08	1.70848e+07
sp|P08238|HS90B_HUMAN	HSP90AB1	1;1;1;1	254025886	6.35065e+06
sp|P32119|PRDX2_HUMAN	PRDX2	1;1;1;1;1;1	2.4693e+08	2.24482e+07
sp|P29401|TKT_HUMAN	TKT	1;1;1;1;1;1;1;1;1;1;1	241510703	7.31851e+06
sp|P83731|RL24_HUMAN	RPL24	1;1;1	240475100	24047510
sp|P60842|IF4A1_HUMAN	EIF4A1	1;1;1;1;1	228814043	9.94844e+06
sp|P62081|RS7_HUMAN	RPS7	1;1;1;1;1;1;1	228108094	2.07371e+07
sp|P40429|RL13A_HUMAN	RPL13A	1;1;1	225666566	1.32745e+07
sp|Q02543|RL18A_HUMAN	RPL18A	1;1;1;1;1	2.19319e+08	1.56656e+07
sp|P62750|RL23A_HUMAN	RPL23A	1;1;1;1;1	218605187	2.42895e+07
sp|P52272|HNRPM_HUMAN	HNRNPM	1;1;1;1;1;1;1;1;1;1;1;1;1	216400781	4.16155e+06
sp|P18621|RL17_HUMAN	RPL17	1;1;1;1;1;1;1	2.16125e+08	1.96477e+07
sp|P08195|4F2_HUMAN	SLC3A2	1;1;1;1;1;1;1;1;1;1;1	213487243	6.46931e+06
sp|P62913|RL11_HUMAN	RPL11	1;1;1;1	206416450	2.29352e+07
sp|P62277|RS13_HUMAN	RPS13	1;1;1;1;1;1;1	202235927	1.83851e+07
sp|P50914|RL14_HUMAN	RPL14	1;1;1	197857104	16488092
sp|P05141|ADT2_HUMAN	SLC25A5	1;1;1	193919370	9.69597e+06
sp|P62851|RS25_HUMAN	RPS25	1;1;1;1	1.91801e+08	3.19668e+07
sp|P07355|ANXA2_HUMAN	ANXA2	1;1;1;1	189285298	7.88689e+06
sp|Q02413|DSG1_HUMAN	DSG1	1;1;1;1;1;1;1	1.86773e+08	4.78905e+06
sp|P60866|RS20_HUMAN	RPS20	1;1;1;1	183489420	30581570
sp|P62937|PPIA_HUMAN	PPIA	1;1;1;1	181785952	1.29847e+07
sp|P07195|LDHB_HUMAN	LDHB	1;1;1;1;1;1;1	181104786	8.62404e+06
sp|P46779|RL28_HUMAN	RPL28	1;1;1	175767340	1.59788e+07
sp|P42766|RL35_HUMAN	RPL35	1;1;1;1	170154120	28359020
sp|P46778|RL21_HUMAN	RPL21	1;1;1	1.68163e+08	1.86848e+07
sp|P62805|H4_HUMAN	H4C1	1;1;1;1	165628756	2.76048e+07
sp|P62249|RS16_HUMAN	RPS16	1;1;1;1;1;1;1	161170420	1.34309e+07
sp|P46776|RL27A_HUMAN	RPL27A	1;1;1	160580652	2.00726e+07
sp|P30050|RL12_HUMAN	RPL12	1;1;1	159529798	1.45027e+07
sp|P11413|G6PD_HUMAN	G6PD	1;1;1;1;1;1;1;1	1.53104e+08	4.02905e+06
sp|P23246|SFPQ_HUMAN	SFPQ	1;1;1;1;1	152608414	4.76901e+06
sp|P62263|RS14_HUMAN	RPS14	1;1;1;1;1	150617178	25102863
sp|P12956|XRCC6_HUMAN	XRCC6	1;1;1;1;1;1;1;1;1;1;1;1;1;1	147709788	3.69274e+06
sp|P04792|HSPB1_HUMAN	HSPB1	1;1;1;1;1	141996693	1.18331e+07
sp|P49327|FAS_HUMAN	FASN	1;1;1;1;1;1;1;1;1;1;1;1;1;1;1;1	141239272	1.06195e+06
sp|P04279|SEMG1_HUMAN	SEMG1	1;1;1;1;1	139660205	3.99029e+06
sp|P13010|XRCC5_HUMAN	XRCC5	1;1;1;1;1;1;1;1;1	1.379e+08	3.1341e+06
sp|Q12905|ILF2_HUMAN	ILF2	1;1;1;1	137554086	6.55019e+06
sp|P30041|PRDX6_HUMAN	PRDX6	1;1;1;1;1;1	1.33608e+08	8.35053e+06
sp|Q92734|TFG_HUMAN	TFG	1;1;1;1;1	133522410	1.0271e+07
sp|P61978|HNRPK_HUMAN	HNRNPK	1;1;1;1;1;1;1	127225382	4.71205e+06
sp|O14556|G3PT_HUMAN	GAPDHS	1	120125360	5.46024e+06
sp|P35573|GDE_HUMAN	AGL	1;1;1;1;1;1;1;1;1;1;1;1;1;1	117896944	1.20303e+06
sp|P12004|PCNA_HUMAN	PCNA	1;1;1;1;1;1	1.14702e+08	6.37232e+06
sp|P62266|RS23_HUMAN	RPS23	1;1;1	113568122	1.4196e+07
sp|P62753|RS6_HUMAN	RPS6	1;1;1;1;1	112496863	8.6536e+06
sp|P62899|RL31_HUMAN	RPL31	1;1;1	111582238	1.59403e+07
sp|P00558|PGK1_HUMAN	PGK1	1;1;1;1;1	109828757	3.66096e+06
sp|P32969|RL9_HUMAN	RPL9	1;1;1	107794782	9.79953e+06
sp|Q04695|K1C17_HUMAN	KRT17	1;1;1;1;1;1;1;1	106429640	3.13028e+06
sp|Q01844|EWS_HUMAN	EWSR1	1;1;1	104727710	4.55338e+06
sp|P23921|RIR1_HUMAN	RRM1	1;1;1;1;1;1;1;1;1;1	1.01824e+08	2.31418e+06
sp|P00966|ASSY_HUMAN	ASS1	1;1;1;1;1;1;1	101005738	4.04023e+06
sp|P07910|HNRPC_HUMAN	HNRNPC	1;1;1	98382600	4.47194e+06
sp|P46777|RL5_HUMAN	RPL5	1;1;1	95508944	5.61817e+06
sp|P09651|ROA1_HUMAN	HNRNPA1	1	92201340	4.8527e+06
sp|P14923|PLAK_HUMAN	JUP	1;1;1;1;1;1;1;1;1	90214569	2.05033e+06
sp|P07814|SYEP_HUMAN	EPRS1	1;1;1;1;1;1;1;1;1;1	86776644	953589
sp|P49773|HINT1_HUMAN	HINT1	1;1	86449850	1.08062e+07
sp|P18085|ARF4_HUMAN	ARF4	1;1;1;1	85670400	6.59003e+06
sp|P14625|ENPL_HUMAN	HSP90B1	1;1;1;1;1;1	8.50184e+07	1.73507e+06
sp|Q92841|DDX17_HUMAN	DDX17	1;1;1;1;1;1;1;1	84946085	2.23542e+06
sp|Q9Y262|EIF3L_HUMAN	EIF3L	1;1	80687736	2.52149e+06
sp|Q8N1N4|K2C78_HUMAN	KRT78	1;1;1;1;1;1	79058882	2.25883e+06
sp|P62910|RL32_HUMAN	RPL32	1;1;1	78956860	9.86961e+06
sp|P05388|RLA0_HUMAN	RPLP0	1;1	78460320	4.35891e+06
sp|P10515|ODP2_HUMAN	DLAT	1;1;1;1	7.84167e+07	2.45052e+06
sp|P06702|S10A9_HUMAN	S100A9	1	75382280	9422785
sp|P56192|SYMC_HUMAN	MARS1	1;1;1;1;1;1;1	7.34683e+07	1.70857e+06
sp|P50990|TCPQ_HUMAN	CCT8	1;1;1;1;1;1	71682807	1.79207e+06
sp|P17844|DDX5_HUMAN	DDX5	1;1;1;1;1	69853773	1.99582e+06
sp|Q00325|MPCP_HUMAN	SLC25A3	1;1;1;1	69367999	3.4684e+06
sp|Q08554|DSC1_HUMAN	DSC1	1;1	68295850	1.4531e+06
sp|Q9H9B4|SFXN1_HUMAN	SFXN1	1;1;1;1;1;1	6.61912e+07	3.67729e+06
sp|P08729|K2C7_HUMAN	KRT7	1;1;1;1;1;1;1;1;1	6.47177e+07	1.90346e+06
sp|Q00610|CLH1_HUMAN	CLTC	1;1;1;1;1;1;1;1;1;1;1	6.40955e+07	674690
sp|P46940|IQGA1_HUMAN	IQGAP1	1;1;1;1;1;1;1;1	6.3936e+07	687484
sp|P49207|RL34_HUMAN	RPL34	1;1	61791988	1.02987e+07
sp|P34932|HSP74_HUMAN	HSPA4	1;1;1;1;1	61552320	1.07987e+06
sp|Q12906|ILF3_HUMAN	ILF3	1;1;1;1;1;1	60090358	1.54078e+06
sp|P38919|IF4A3_HUMAN	EIF4A3	1;1	59017652	2.36071e+06
sp|Q8NC51|PAIRB_HUMAN	SERBP1	1	58384536	2.53846e+06
sp|O15479|MAGB2_HUMAN	MAGEB2	1;1;1	57915788	3.86105e+06
sp|P04843|RPN1_HUMAN	RPN1	1;1;1;1;1;1;1	57789857	1.44475e+06
sp|Q08211|DHX9_HUMAN	DHX9	1;1;1;1;1;1;1	5.77019e+07	790437
sp|P49368|TCPG_HUMAN	CCT3	1;1;1;1;1	56572490	1.52899e+06
sp|P02745|C1QA_HUMAN	C1QA	1;1	54893564	3.65957e+06
sp|Q13347|EIF3I_HUMAN	EIF3I	1;1;1	5.39421e+07	2.45191e+06
sp|P43490|NAMPT_HUMAN	NAMPT	1;1;1	53864846	1.85741e+06
sp|P55084|ECHB_HUMAN	HADHB	1;1;1;1;1	5.38433e+07	1.85667e+06
sp|Q14974|IMB1_HUMAN	KPNB1	1;1;1;1	53828530	1.41654e+06
sp|Q96HU8|DIRA2_HUMAN	DIRAS2	1	53526876	3.56846e+06
sp|Q15366|PCBP2_HUMAN	PCBP2	1;1;1	5.28436e+07	2.93575e+06
sp|Q9UMS4|PRP19_HUMAN	PRPF19	1;1	52803212	2.77912e+06
sp|P50991|TCPD_HUMAN	CCT4	1;1;1;1	52310876	1.41381e+06
sp|P08865|RSSA_HUMAN	RPSA	1;1;1	51005773	3.40038e+06
sp|Q16658|FSCN1_HUMAN	FSCN1	1;1;1;1;1	49487671	1.70647e+06
sp|O00571|DDX3X_HUMAN	DDX3X	1;1	49292424	1.23231e+06
sp|P05387|RLA2_HUMAN	RPLP2	1;1	47903972	9.58079e+06
sp|P50454|SERPH_HUMAN	SERPINH1	1;1;1;1;1;1	4.73413e+07	1.89365e+06
sp|P62847|RS24_HUMAN	RPS24	1;1;1	45759603	6.53709e+06
sp|P67809|YBOX1_HUMAN	YBX1	1;1	42823626	3.29413e+06
sp|P11586|C1TC_HUMAN	MTHFD1	1;1;1;1;1	42211260	753772
sp|O43813|LANC1_HUMAN	LANCL1	1;1	42053736	2.10269e+06
sp|P36542|ATPG_HUMAN	ATP5F1C	1;1;1	41249157	2426421
sp|P53396|ACLY_HUMAN	ACLY	1;1;1;1;1;1;1	39915644	643801
sp|Q9P0G3|KLK14_HUMAN	KLK14	1	39865624	2.4916e+06
sp|Q13509|TBB3_HUMAN	TUBB3	1	39271980	1.87009e+06
sp|P14868|SYDC_HUMAN	DARS1	1;1;1;1;1	38756444	993755
sp|P26639|SYTC_HUMAN	TARS1	1;1;1	38585670	820972
sp|P20042|IF2B_HUMAN	EIF2S2	1;1	38132109	1.73328e+06
sp|P81605|DCD_HUMAN	DCD	1	38007348	4.75092e+06
sp|O14980|XPO1_HUMAN	XPO1	1;1;1;1;1;1	3.74333e+07	645401
sp|Q9Y277|VDAC3_HUMAN	VDAC3	1;1;1	36583086	2.03239e+06
sp|P78347|GTF2I_HUMAN	GTF2I	1;1;1;1;1;1	36139307	602322
sp|P08708|RS17_HUMAN	RPS17	1;1	35910095	5.98502e+06
sp|Q9Y3I0|RTCB_HUMAN	RTCB	1;1;1	3.47591e+07	1.19859e+06
sp|P18077|RL35A_HUMAN	RPL35A	1;1	34329994	3.81444e+06
sp|Q15084|PDIA6_HUMAN	PDIA6	1;1;1	34126745	1.36507e+06
sp|P05386|RLA1_HUMAN	RPLP1	1	33955980	8488995
sp|P45880|VDAC2_HUMAN	VDAC2	1;1;1	33868431	2.11678e+06
sp|P01834|IGKC_HUMAN	IGKC	1	33828770	6765754
sp|P27797|CALR_HUMAN	CALR	1;1	33293588	1.38723e+06
sp|P84095|RHOG_HUMAN	RHOG	1;1;1	33270583	2.77255e+06
sp|P31942|HNRH3_HUMAN	HNRNPH3	1;1;1	32701993	1.6351e+06
sp|P52292|IMA1_HUMAN	KPNA2	1;1;1;1;1	3.21005e+07	1.28402e+06
sp|P35268|RL22_HUMAN	RPL22	1;1	31904498	5.31742e+06
sp|Q9BUJ2|HNRL1_HUMAN	HNRNPUL1	1;1	31782714	690929
sp|Q6NZI2|CAVN1_HUMAN	CAVIN1	1;1;1	31617496	1.97609e+06
sp|O60506|HNRPQ_HUMAN	SYNCRIP	1;1	31154171	798825
sp|P51149|RAB7A_HUMAN	RAB7A	1;1;1	3.06354e+07	1.80208e+06
sp|P68366|TBA4A_HUMAN	TUBA4A	1;1	3.0336e+07	1.37891e+06
sp|A0A0A0MS14|HV145_HUMAN	IGHV1-45	1	29856382	3.73205e+06
sp|P29508|SPB3_HUMAN	SERPINB3	1;1	29500382	1.28263e+06
sp|P78371|TCPB_HUMAN	CCT2	1;1;1;1;1	2.87385e+07	798292
sp|P02786|TFR1_HUMAN	TFRC	1;1;1;1	2.86993e+07	597902
sp|P55072|TERA_HUMAN	VCP	1;1;1	28606957	635710
sp|Q99623|PHB2_HUMAN	PHB2	1;1;1;1	28422673	1.09318e+06
sp|Q15365|PCBP1_HUMAN	PCBP1	1;1	28258305	1.41292e+06
sp|Q07065|CKAP4_HUMAN	CKAP4	1;1;1	28124605	624991
sp|Q7KZF4|SND1_HUMAN	SND1	1;1;1	27745693	478374
sp|P26038|MOES_HUMAN	MSN	1;1	27077644	676941
sp|P61026|RAB10_HUMAN	RAB10	1;1	26966258	1.58625e+06
sp|P24752|THIL_HUMAN	ACAT1	1;1;1	26655938	1.02523e+06
sp|P30101|PDIA3_HUMAN	PDIA3	1;1;1	26491357	827855
sp|P53007|TXTP_HUMAN	SLC25A1	1;1;1	25194940	1.48206e+06
sp|P35232|PHB1_HUMAN	PHB1	1;1;1	24823049	1.37906e+06
sp|O43390|HNRPR_HUMAN	HNRNPR	1;1	24649596	601210
sp|P26599|PTBP1_HUMAN	PTBP1	1;1;1;1	24560299	1.11638e+06
sp|P62829|RL23_HUMAN	RPL23	1	24465838	2.44658e+06
sp|Q13867|BLMH_HUMAN	BLMH	1	24437162	872756
sp|Q9Y265|RUVB1_HUMAN	RUVBL1	1;1;1;1;1	2.44292e+07	1.11042e+06
sp|P17987|TCPA_HUMAN	TCP1	1;1	24362511	696072
sp|P33993|MCM7_HUMAN	MCM7	1;1;1;1;1	2.42751e+07	505730
sp|P84103|SRSF3_HUMAN	SRSF3	1;1	23843822	2.38438e+06
sp|P46783|RS10_HUMAN	RPS10	1;1	23821031	1832387
sp|P62195|PRS8_HUMAN	PSMC5	1;1	23760696	848596
sp|Q15233|NONO_HUMAN	NONO	1;1;1;1	2.37305e+07	949218
sp|Q6AZZ1|TRI68_HUMAN	TRIM68	1;1;1;1	2.33292e+07	777641
sp|P55060|XPO2_HUMAN	CSE1L	1;1;1	2.33173e+07	416381
sp|P40227|TCPZ_HUMAN	CCT6A	1;1;1	22911449	790050
sp|P47897|SYQ_HUMAN	QARS1	1;1;1	22340440	446809
sp|P29692|EF1D_HUMAN	EEF1D	1;1;1	2.21707e+07	1.10854e+06
sp|Q92499|DDX1_HUMAN	DDX1	1;1;1	22065576	479686
sp|Q14444|CAPR1_HUMAN	CAPRIN1	1	22005856	956776
sp|P60174|TPIS_HUMAN	TPI1	1;1;1;1	21890532	1.36816e+06
sp|P62841|RS15_HUMAN	RPS15	1;1	21707706	3.1011e+06
sp|A0A0B4J1X5|HV374_HUMAN	IGHV3-74	1	21167890	3.02398e+06
sp|P09874|PARP1_HUMAN	PARP1	1;1;1;1	20949009	349150
sp|P54136|SYRC_HUMAN	RARS1	1;1;1;1;1	20914980	510121
sp|P62854|RS26_HUMAN	RPS26	1	20908686	3484781
sp|Q86V81|THOC4_HUMAN	ALYREF	1	20657944	1.3772e+06
sp|P22695|QCR2_HUMAN	UQCRC2	1;1;1	19833201	862313
sp|P06744|G6PI_HUMAN	GPI	1;1;1;1	19804668	600141
sp|P05109|S10A8_HUMAN	S100A8	1	19543208	2442901
sp|P51148|RAB5C_HUMAN	RAB5C	1;1	19108153	1.36487e+06
sp|P23528|COF1_HUMAN	CFL1	1	18840282	1.57002e+06
sp|Q96P63|SPB12_HUMAN	SERPINB12	1;1	18804672	940234
sp|P34897|GLYM_HUMAN	SHMT2	1	18797344	569616
sp|Q9UJZ1|STML2_HUMAN	STOML2	1;1;1	18449386	922469
sp|P08559|ODPA_HUMAN	PDHA1	1	18421460	736858
sp|O43143|DHX15_HUMAN	DHX15	1	17539554	407897
sp|Q13155|AIMP2_HUMAN	AIMP2	1;1	17470178	970565
sp|Q15717|ELAV1_HUMAN	ELAVL1	1;1	17254966	1014998
sp|P27348|1433T_HUMAN	YWHAQ	1	17200020	955557
sp|P27635|RL10_HUMAN	RPL10	1	16640280	1.28002e+06
sp|P05198|IF2A_HUMAN	EIF2S1	1;1;1;1;1	1.60041e+07	727461
sp|Q15019|SEPT2_HUMAN	SEPTIN2	1;1	1.59524e+07	759638
sp|P62258|1433E_HUMAN	YWHAE	1	15860472	881137
sp|Q5D862|FILA2_HUMAN	FLG2	1	15787785	219275
sp|P40926|MDHM_HUMAN	MDH2	1;1;1	15204349	633515
sp|Q9P258|RCC2_HUMAN	RCC2	1	15138808	473088
sp|P25205|MCM3_HUMAN	MCM3	1;1	14859650	265351
sp|Q99729|ROAA_HUMAN	HNRNPAB	1	14755244	1053946
sp|Q13162|PRDX4_HUMAN	PRDX4	1	13825134	921676
sp|Q12904|AIMP1_HUMAN	AIMP1	1;1	13639007	757723
sp|P0DTE2|HV511_HUMAN	IGHV8-51-1	1	13633971	1.94771e+06
sp|Q99832|TCPH_HUMAN	CCT7	1;1	13597176	388491
sp|P46782|RS5_HUMAN	RPS5	1;1	13539596	1.35396e+06
sp|P35237|SPB6_HUMAN	SERPINB6	1	12937152	539048
sp|O14979|HNRDL_HUMAN	HNRNPDL	1	12887440	536977
sp|P52597|HNRPF_HUMAN	HNRNPF	1	12871863	612946
sp|P02652|APOA2_HUMAN	APOA2	1	12774087	2.55482e+06
sp|Q9Y2Q0|AT8A1_HUMAN	ATP8A1	1	12447645	188601
sp|P41252|SYIC_HUMAN	IARS1	1	12417532	191039
sp|Q15393|SF3B3_HUMAN	SF3B3	1	12204196	203403
sp|Q9UNL2|SSRG_HUMAN	SSR3	1	12049696	2.00828e+06
sp|P63010|AP2B1_HUMAN	AP2B1	1	11628222	247409
sp|P25398|RS12_HUMAN	RPS12	1	11591515	1.65593e+06
sp|P53621|COPA_HUMAN	COPA	1	11438946	150512
sp|P50395|GDIB_HUMAN	GDI2	1	11430845	394167
sp|Q92598|HS105_HUMAN	HSPH1	1	11296756	209199
sp|Q58FF6|H90B4_HUMAN	HSP90AB4P	1	11220651	400738
sp|Q9NZI8|IF2B1_HUMAN	IGF2BP1	1	10998093	314231
sp|P00403|COX2_HUMAN	MT-CO2	1	10894440	1815740
sp|P41250|GARS_HUMAN	GARS1	1;1	10562384	207106
sp|P30048|PRDX3_HUMAN	PRDX3	1;1	1.02402e+07	787705
sp|P63104|1433Z_HUMAN	YWHAZ	1	10139961	533682
sp|Q9Y230|RUVB2_HUMAN	RUVBL2	1	9978720	356383
sp|Q08J23|NSUN2_HUMAN	NSUN2	1;1	9923417	206738
sp|P40939|ECHA_HUMAN	HADHA	1;1	9.88621e+06	224687
sp|P62318|SMD3_HUMAN	SNRPD3	1;1	9.77481e+06	1.08609e+06
sp|O00231|PSD11_HUMAN	PSMD11	1	9426719	294585
sp|P53618|COPB_HUMAN	COPB1	1;1;1	9180081	163930
sp|Q13200|PSMD2_HUMAN	PSMD2	1	9155115	163484
sp|Q9Y3U8|RL36_HUMAN	RPL36	1;1	8486809	1.41447e+06
sp|P27824|CALX_HUMAN	CANX	1	8398982	311073
sp|P01876|IGHA1_HUMAN	IGHA1	1	8386141	559076
sp|P12236|ADT3_HUMAN	SLC25A6	1	8.282e+06	376454
sp|P00390|GSHR_HUMAN	GSR	1	8244931	305368
sp|P55786|PSA_HUMAN	NPEPPS	1;1	8.11796e+06	153169
sp|P51991|ROA3_HUMAN	HNRNPA3	1;1	8067061	403353
sp|Q13011|ECH1_HUMAN	ECH1	1;1	7.93166e+06	360530
sp|P25786|PSA1_HUMAN	PSMA1	1	7882227	437902
sp|P35579|MYH9_HUMAN	MYH9	1;1;1;1	7.7933e+06	61364.6
sp|P61626|LYSC_HUMAN	LYZ	1	7759120	705375
sp|Q16650|TBR1_HUMAN	TBR1	1	7.69067e+06	233050
sp|O00487|PSDE_HUMAN	PSMD14	1	7.61907e+06	476192
sp|P11177|ODPB_HUMAN	PDHB	1;1;1	7584164	421342
sp|P33992|MCM5_HUMAN	MCM5	1	7297222	155260
sp|Q9NVI7|ATD3A_HUMAN	ATAD3A	1	7215937	160354
sp|Q9BVP2|GNL3_HUMAN	GNL3	1	7203559	240119
sp|P36957|ODO2_HUMAN	DLST	1	6822257	296620
sp|Q6NUK1|SCMC1_HUMAN	SLC25A24	1;1	6718640	239951
sp|Q9Y5A9|YTHD2_HUMAN	YTHDF2	1	6692361	352230
sp|P28072|PSB6_HUMAN	PSMB6	1	6687572	607961
sp|P62333|PRS10_HUMAN	PSMC6	1	6.67136e+06	247087
sp|Q96AG4|LRC59_HUMAN	LRRC59	1	6589262	366070
sp|Q14152|EIF3A_HUMAN	EIF3A	1	6.57831e+06	70734.5
sp|Q5T9A4|ATD3B_HUMAN	ATAD3B	1	6485467	150825
sp|Q96CW1|AP2M1_HUMAN	AP2M1	1	6.44855e+06	222364
sp|P43686|PRS6B_HUMAN	PSMC4	1;1	6.41761e+06	291710
sp|P55884|EIF3B_HUMAN	EIF3B	1	6.39831e+06	172927
sp|Q16795|NDUA9_HUMAN	NDUFA9	1	6.3484e+06	226728
sp|Q9NQC3|RTN4_HUMAN	RTN4	1	6.32752e+06	131823
sp|Q08380|LG3BP_HUMAN	LGALS3BP	1	6.3014e+06	217290
sp|P26196|DDX6_HUMAN	DDX6	1	6259341	215839
sp|P05089|ARGI1_HUMAN	ARG1	1	6.24598e+06	367410
sp|P23284|PPIB_HUMAN	PPIB	1	6203078	387692
sp|Q8NBJ5|GT251_HUMAN	COLGALT1	1	6188612	158682
sp|P39656|OST48_HUMAN	DDOST	1	6147751	256156
sp|Q13310|PABP4_HUMAN	PABPC4	1	5974335	161469
sp|P07237|PDIA1_HUMAN	P4HB	1	5961181	152851
sp|P57088|TMM33_HUMAN	TMEM33	1	5942810	540255
sp|O43324|MCA3_HUMAN	EEF1E1	1	5.88447e+06	392298
sp|Q8NE71|ABCF1_HUMAN	ABCF1	1	5.86973e+06	130438
sp|Q15165|PON2_HUMAN	PON2	1	5.83719e+06	416942
sp|P0C0L4|CO4A_HUMAN	C4A	1	5717024	64966.2
sp|O60762|DPM1_HUMAN	DPM1	1	5716942	317608
sp|P60900|PSA6_HUMAN	PSMA6	1	5.64542e+06	434263
sp|P25311|ZA2G_HUMAN	AZGP1	1	5489327	288912
sp|Q6DD88|ATLA3_HUMAN	ATL3	1	5471836	195423
sp|P00505|AATM_HUMAN	GOT2	1	5455183	188110
sp|P07737|PROF1_HUMAN	PFN1	1	5385079	598342
sp|P04083|ANXA1_HUMAN	ANXA1	1	5354148	254959
sp|P78527|PRKDC_HUMAN	PRKDC	1	4729253	19303.1
sp|O60716|CTND1_HUMAN	CTNND1	1	4724027	87482
sp|P40616|ARL1_HUMAN	ARL1	1	4616419	461642
sp|O43707|ACTN4_HUMAN	ACTN4	1	4.51901e+06	74082.1
sp|P20700|LMNB1_HUMAN	LMNB1	1;1	4.4004e+06	115800
sp|P62495|ERF1_HUMAN	ETF1	1	4.18035e+06	154828
sp|P17980|PRS6A_HUMAN	PSMC3	1;1;1	4.14567e+06	159449
sp|P28066|PSA5_HUMAN	PSMA5	1	4.00494e+06	364085
sp|Q96MG8|PCMD1_HUMAN	PCMTD1	1;1	3925969	186951
sp|Q86VP6|CAND1_HUMAN	CAND1	1;1	3.91852e+06	59371.6
sp|P22234|PUR6_HUMAN	PAICS	1	3.89157e+06	149676
sp|P12273|PIP_HUMAN	PIP	1;1;1	3.6732e+06	306100
sp|P43243|MATR3_HUMAN	MATR3	1	3.38895e+06	72105.3
sp|Q8NEZ5|FBX22_HUMAN	FBXO22	1	3.29762e+06	149892
sp|Q9Y224|RTRAF_HUMAN	RTRAF	1;1	2.93755e+06	163197
sp|Q13148|TADBP_HUMAN	TARDBP	1	2880944	169467
sp|P22314|UBA1_HUMAN	UBA1	1;1	2827652	50493.8
sp|P26640|SYVC_HUMAN	VARS1	1	2.82486e+06	43459.4
sp|Q14498|RBM39_HUMAN	RBM39	1	2.77088e+06	106572
sp|Q9UNM6|PSD13_HUMAN	PSMD13	1;1;1	2684894	103265
sp|Q14204|DYHC1_HUMAN	DYNC1H1	1;1	2.57166e+06	9151.83
sp|Q99459|CDC5L_HUMAN	CDC5L	1;1	2.41984e+06	56275.3
sp|Q9UM00|TMCO1_HUMAN	TMCO1	1	2.35746e+06	235746
sp|P38606|VATA_HUMAN	ATP6V1A	1	2.00113e+06	52661.4
sp|Q53GT1|KLH22_HUMAN	KLHL22	1;1;1;1	1.97129e+06	53278.2
sp|P39748|FEN1_HUMAN	FEN1	1	1.6638e+06	69325.1
sp|Q9Y490|TLN1_HUMAN	TLN1	1	1.42859e+06	9523.93
sp|P36776|LONM_HUMAN	LONP1	1;1	1.06547e+06	20891.5
sp|P18206|VINC_HUMAN	VCL	1	809070	9631.79
sp|O00303|EIF3F_HUMAN	EIF3F	1	0	0
sp|O43242|PSMD3_HUMAN	PSMD3	1	0	0
sp|O43852|CALU_HUMAN	CALU	1	0	0
sp|O75369|FLNB_HUMAN	FLNB	1;1;1;1	0	0
sp|O94925|GLSK_HUMAN	GLS	1	0	0
sp|P01860|IGHG3_HUMAN	IGHG3	1	0	0
sp|P04439|HLAA_HUMAN	HLA-A	1	0	0
sp|P05023|AT1A1_HUMAN	ATP1A1	1	0	0
sp|P06493|CDK1_HUMAN	CDK1	1;1	0	0
sp|P07339|CATD_HUMAN	CTSD	1;1	0	0
sp|P07900|HS90A_HUMAN	HSP90AA1	1;1;1;1	0	0
sp|P07954|FUMH_HUMAN	FH	1	0	0
sp|P14324|FPPS_HUMAN	FDPS	1	0	0
sp|P16401|H15_HUMAN	H1-5	1	0	0
sp|P18669|PGAM1_HUMAN	PGAM1	1	0	0
sp|P20339|RAB5A_HUMAN	RAB5A	1	0	0
sp|P22102|PUR2_HUMAN	GART	1	0	0
sp|P23526|SAHH_HUMAN	AHCY	1	0	0
sp|P24534|EF1B_HUMAN	EEF1B2	1	0	0
sp|P31689|DNJA1_HUMAN	DNAJA1	1	0	0
sp|P31930|QCR1_HUMAN	UQCRC1	1;1	0	0
sp|P31943|HNRH1_HUMAN	HNRNPH1	1	0	0
sp|P36507|MP2K2_HUMAN	MAP2K2	1	0	0
sp|P37108|SRP14_HUMAN	SRP14	1;1	0	0
sp|P37802|TAGL2_HUMAN	TAGLN2	1	0	0
sp|P38159|RBMX_HUMAN	RBMX	1	0	0
sp|P41091|IF2G_HUMAN	EIF2S3	1	0	0
sp|P48643|TCPE_HUMAN	CCT5	1	0	0
sp|P54577|SYYC_HUMAN	YARS1	1	0	0
sp|P55209|NP1L1_HUMAN	NAP1L1	1	0	0
sp|P61981|1433G_HUMAN	YWHAG	1;1	0	0
sp|P62244|RS15A_HUMAN	RPS15A	1	0	0
sp|P63151|2ABA_HUMAN	PPP2R2A	1;1	0	0
sp|P68371|TBB4B_HUMAN	TUBB4B	1	0	0
sp|Q01813|PFKAP_HUMAN	PFKP	1	0	0
sp|Q14697|GANAB_HUMAN	GANAB	1	0	0
sp|Q15758|AAAT_HUMAN	SLC1A5	1	0	0
sp|Q16851|UGPA_HUMAN	UGP2	1;1	0	0
sp|Q92945|FUBP2_HUMAN	KHSRP	1	0	0
sp|Q9BUF5|TBB6_HUMAN	TUBB6	1;1	0	0
sp|Q9BV20|MTNA_HUMAN	MRI1	1	0	0
sp|Q9UN86|G3BP2_HUMAN	G3BP2	1	0	0
sp|Q9Y2W1|TR150_HUMAN	THRAP3	1	0	0
sp|Q9Y4L1|HYOU1_HUMAN	HYOU1	1;1	0	0
sp|P47914|RL29_HUMAN	RPL29	1	0	0
sp|Q01650|LAT1_HUMAN	SLC7A5	1	0	0
sp|Q13283|G3BP1_HUMAN	G3BP1	1	0	0
sp|Q9HB71|CYBP_HUMAN	CACYBP	1	0	0
sp|P09622|DLDH_HUMAN	DLD	1	0	0
sp|P00367|DHE3_HUMAN	GLUD1	1	0	0
sp|Q9NZM1|MYOF_HUMAN	MYOF	1	0	0
sp|P24539|AT5F1_HUMAN	ATP5PB	1;1	0	0
sp|P43487|RANG_HUMAN	RANBP1	1	0	0
sp|Q9UQ80|PA2G4_HUMAN	PA2G4	1	0	0
sp|Q96QA5|GSDMA_HUMAN	GSDMA	1	0	0
sp|O95816|BAG2_HUMAN	BAG2	1	0	0
sp|P30040|ERP29_HUMAN	ERP29	1	0	0
sp|P47756|CAPZB_HUMAN	CAPZB	1	0	0
sp|O76021|RL1D1_HUMAN	RSL1D1	1	0	0
sp|Q13561|DCTN2_HUMAN	DCTN2	1	0	0
sp|Q6ZVX7|FBX50_HUMAN	NCCRP1	1	0	0
sp|Q02978|M2OM_HUMAN	SLC25A11	1	0	0
sp|P04040|CATA_HUMAN	CAT	1	0	0
sp|Q9Y6E2|5MP1_HUMAN	BZW2	1	0	0
sp|Q14247|SRC8_HUMAN	CTTN	1	0	0
