# Supplementary material for: CYP8B1 inhibits hepatocellular carcinoma progression by repressing PAK4 transcription through inhibition of nuclear translocation of u-STAT1
Source: Cell Death Dis. 2025 Dec 31;17(1):172. doi: 10.1038/s41419-025-08393-3 (PMC12876879; doi:10.1038/s41419-025-08393-3)
Supplement: Supplementary file 6 — TableS5 [file 41419_2025_8393_MOESM6_ESM.csv]

FIMO_JASPAR	GTRD	ChIP_Atlas
EWSR1-FLI1	ADNP	ACTR5
ZNF460	AFF1	ADNP
ZNF135	AFF4	AFF1
ZNF213	AGO1	AHR
ZNF24	AGO2	AR
EGR3	AHR	ARID2
EGR4	AR	ARID4A
REL	ARID1A	ARID4B
THRA	ARID2	ARID5B
RFX2	ARID4B	ASCL1
ZNF701	ARNTL	ASCL2
EGR1	ASCL1	ASH2L
RFX5	ASCL2	ASXL1
EGR2	ASF1A	ASXL2
FOXE1	ASH2L	ATF1
RFX3	ATF1	ATF3
ZFP42	ATF3	ATF4
ZNF189	ATF7IP	ATRX
SP4	ATRX	BAHCC1
SP1	BARX1	BAP1
RFX1	BARX2	BARX1
TEAD1	BCHE	BATF
SPIB	BCL11A	BCL11A
NFKB2	BCL11B	BCL11B
RELA	BCL3	BCL3
PRDM9	BCL6	BCL6
FOXD2	BCOR	BCOR
ZNF281	BMI1	BCORL1
ZNF257	BRD2	BHLHE40
ZNF140	BRD3	BMI1
ZNF682	BRD4	BRD2
KLF6	BRD9	BRD3
SREBF1	BRPF3	BRD4
FOXD3	c-myc	BRD9
SP2	CBFA2T3	BRPF3
E2F2	CBFB	BUB3
FOXC1	CBX3	CBFB
ZBTB6	CBX8	CC2D1A
SIX1	CCND2	CCND2
KLF9	CDK12	CCNT2
ZNF343	CDK7	CDK8
ZNF341	CDK8	CDK9
KLF12	CDK9	CDKN1B
NFIC::TLX1	CDKN1B	CDYL2
NFIX	CEBPA	CEBPA
ZKSCAN1	CEBPB	CEBPB
KLF14	CENPA	CEBPG
KLF10	CHD2	CHAMP1
MAFK	CHD4	CHD1
ZNF317	CHD7	CHD2
RFX7	CHD8	CHD4
MZF1	CLOCK	CHD8
MEF2C	CNOT3	CIC
FOXC2	CREB1	CNOT3
ZNF816	CREB5	CPSF2
TEAD4	CREBBP	CPSF4
GATA5	CREM	CREB1
GATA4	CRTC2	CREBBP
TEAD3	CSNK2A1	CRTC2
E2F6	CTBP1	CRY1
ZNF770	CTBP2	CSDE1
MEF2A	CTCF	CTCF
MEF2B	CTCFL	CTCFL
NFIB	CUL4A	DIDO1
MEF2D	CXXC1	DLX6
SP8	DCP1A	DMAP1
THRB	DMAP1	DMTF1
SP9	DNMT3B	DPF2
FOXA1	DPF2	DRAP1
FEZF2	DRAP1	DZIP1
SPDEF	E2F1	E2F1
KLF7	E2F2	E2F3
PAX3	E2F4	E2F4
NR2F1	E2F6	E2F5
KLF4	E2F8	E2F6
KLF2	EBF1	EBF1
STAT1::STAT2	EED	EEA1
PATZ1	EGR1	EGR1
ZNF610	EGR2	EGR2
ZNF75D	EGR3	ELF1
ZNF354A	ELF1	ELF3
FOXB1	ELF3	EMSY
ZNF148	ELL2	EP300
FOXF2	EMSY	ERG
POU6F2	EN1	ESR1
ZNF85	EP300	ESRRA
SP3	EP400	ETS1
LMX1B	ERG	ETV3
ZNF524	ESR1	ETV5
NR2C2	ETS1	ETV6
SPIC	ETS2	EZH2
KLF1	ETV1	FEZF1
ZNF692	ETV2	FGFR1
KLF3	ETV5	FLI1
TFAP2C	ETV7	FOS
IRF7	EZH2	FOSL2
ZBTB7C	FEZF1	FOXA1
STAT3	FGFR1	FOXA2
TRPS1	FIP1L1	FOXM1
SOX4	FLI1	FOXP4
NR1I3	FOS	GABPA
GATA6	FOSL2	GABPB1
TFAP2B	FOXA1	GATA1
FOXA2	FOXA2	GATA2
FOXS1	FOXK1	GATA3
FOXG1	FOXK2	GATAD1
YY2	FOXM1	GLIS1
MAZ	FOXO1	GLIS2
ZNF740	FOXP1	GMEB1
ZKSCAN5	FUS	GRHL3
KLF16	GABPA	GTF2E2
CREB1	GABPB1	GTF2F1
E2F4	GATA1	GTF2I
ZNF184	GATA2	HCFC1
TGIF2LX	GATA3	HDAC1
ZBTB14	GATA4	HDAC2
KLF11	GATA6	HES4
TFDP1	GATAD1	HIC1
ATF2	GATAD2A	HIVEP1
ZBTB12	GATAD2B	HLTF
NFIC	GCM2	HMGN3
CLOCK	GLIS1	HMGXB3
SIX2	GLIS2	HMGXB4
TWIST1	GLIS3	HNF1A
MGA	GREB1	HNF1B
ETV3	GRHL1	HNF4A
IRF6	GRHL2	HNF4G
NR1I2	GRHL3	HNRNPC
HOXB13	GTF2F1	HNRNPLL
FOSL2	GTF3C2	HOXA3
ZFP14	H2AFZ	HOXA4
NFYA	HCFC1	HOXA5
RARA::RXRG	HDAC1	HOXA6
HEY1	HDAC2	HOXB13
ERF::FOXI1	HDAC6	HSF1
PBX1	HDGFL3	ID3
ZNF416	HEXIM1	IKZF1
TEAD2	HEY1	IKZF2
PRDM1	HIF1A	IKZF3
OTX2	HIF3A	IKZF4
IKZF1	HIRA	ILF3
ZSCAN21	HMGXB4	ING2
TGIF2LY	HNF1B	ING5
ZBTB7B	HNF4A	INSM2
ZIC4	HNRNPC	INTS12
NEUROD1	HNRNPK	INTS13
NR4A1	HNRNPL	INTS3
ZNF677	HNRNPLL	IRF1
NHLH1	HNRNPUL1	IRF3
TBX18	HOXB13	IRF4
GATA1::TAL1	HOXC9	JDP2
MAF	HSF1	JUN
PPARA::RXRA	IKZF1	JUND
ZNF652	IKZF3	KAT6A
ZNF708	IKZF5	KAT6B
SOX8	INSR	KDM1A
POU6F1	INTS11	KDM2A
NKX6-3	INTS12	KDM2B
GBX1	INTS13	KDM4A
GATA2	IRF1	KDM4C
FOXP1	IRF2	KDM5A
FOXK2	IRF3	KDM5B
FOXK1	IRF4	KDM6A
FOXD1	IVNS1ABP	KLF1
FOXA3	JMJD6	KLF10
EN2	JUN	KLF11
FOXP4	JUNB	KLF13
FOXP3	JUND	KLF14
FOXO6	KAT8	KLF16
FOXO4	KDM1A	KLF17
FOXL1	KDM2B	KLF3
FOXI1	KDM3A	KLF4
PROP1	KDM4B	KLF5
TCF12	KDM4C	KLF7
TFAP2A	KDM5A	KLF8
ARGFX	KDM5B	KLF9
ZBTB24	KDM6A	KMT2A
NR4A2	KLF1	KMT2B
E2F8	KLF10	KMT2C
ZNF768	KLF11	KMT2D
TCF4	KLF12	L3MBTL2
ETV4	KLF13	LCORL
SNAI3	KLF15	LDB1
SREBF2	KLF16	LEF1
MEIS1	KLF3	LIN54
LIN54	KLF4	LIN9
BARX2	KLF5	MAX
PHOX2B	KLF6	MAZ
NA	KLF8	MBD5
NA	KLF9	MEAF6
NA	KMT2A	MED1
NA	KMT2B	MED12
NA	KMT2C	MED13
NA	LARP7	MED26
NA	LDB1	MGMT
NA	LEF1	MNT
NA	LIN9	MNX1
NA	LMO1	MTA2
NA	MAF	MTOR
NA	MAFK	MXD3
NA	MAX	MXI1
NA	MAZ	MYB
NA	MBD2	MYBL2
NA	MBD3	MYC
NA	MBD4	MYCN
NA	MBL2	MYF5
NA	MBTPS2	MYOCD
NA	MCM7	NABP2
NA	ME1	NAIF1
NA	ME3	NANOG
NA	MECOM	NCBP1
NA	MED12	NCOA6
NA	MED26	NCOR1
NA	MEF2A	NELFA
NA	MEF2B	NELFCD
NA	MEN1	NELFE
NA	MITF	NEUROD1
NA	MIXL1	NFATC3
NA	MLLT1	NFIA
NA	MLLT3	NFIB
NA	MLXIP	NFIC
NA	MNT	NFIL3
NA	MTOR	NFKB1
NA	MUC22	NFKB2
NA	MXD3	NFYA
NA	MXI1	NFYB
NA	MYB	NFYC
NA	MYBL2	NIPBL
NA	MYC	NKRF
NA	MYCN	NOTCH1
NA	MYOD1	NPM1
NA	NAB2	NR0B2
NA	NANOG	NR1H3
NA	NBN	NR2C1
NA	NCAPH2	NR2C2
NA	NCOA1	NR2F1
NA	NCOA4	NR2F2
NA	NCOR1	NR2F6
NA	NELFA	NR3C1
NA	NELFE	NRF1
NA	NEUROD1	NRL
NA	NFATC1	OGT
NA	NFATC3	OTX2
NA	NFE2	OVOL3
NA	NFIA	PATZ1
NA	NFIC	PAX5
NA	NFKB1	PAX8
NA	NFKB2	PBRM1
NA	NFKBIZ	PBX3
NA	NFRKB	PBX4
NA	NFYA	PCBP1
NA	NFYB	PGR
NA	NFYC	PHF20
NA	NIPBL	PHF21A
NA	NKX2-1	PHF8
NA	NONO	PIAS1
NA	NOTCH1	PITX1
NA	NR1H3	PKNOX1
NA	NR2F1	POGZ
NA	NR2F2	POLR2C
NA	NR2F6	POU2AF1
NA	NR3C1	POU2F1
NA	NRF1	POU2F2
NA	NUP153	PRAME
NA	OGG1	PRDM6
NA	OLIG2	PROSER1
NA	ORC2	QRICH1
NA	OTX2	RAD21
NA	p65	RAG2
NA	PADI2	RARA
NA	PATZ1	RBBP5
NA	PAX2	RBBP7
NA	PAX5	RBFOX2
NA	PBX1	RBL2
NA	PBX3	RBM22
NA	PCBP1	RBM25
NA	PCF11	RBPJ
NA	PCGF2	RCOR1
NA	PDX1	RELA
NA	PEX2	RELB
NA	PGR	REST
NA	PHF8	RFX1
NA	PIAS1	RFX3
NA	PITX3	RFX5
NA	PKNOX1	RFXAP
NA	PML	RNF2
NA	POU2F1	RUNX1
NA	POU2F2	RUNX1T1
NA	POU3F2	RUNX2
NA	POU5F1	RUVBL2
NA	PPARG	RXRA
NA	PRDM9	RXRB
NA	PRMT1	SAP130
NA	PTBP1	SAP30
NA	RAD21	SCRT2
NA	RAG2	SIN3A
NA	RARA	SIX4
NA	RARG	SKIL
NA	RB1	SMAD3
NA	RBBP4	SMAD5
NA	RBBP5	SMARCA4
NA	RBFOX2	SMARCC1
NA	RBL2	SMC1A
NA	RBM22	SNIP1
NA	RBM25	SON
NA	RBPJ	SOX5
NA	RCOR1	SP1
NA	RCOR2	SP2
NA	REL	SP3
NA	RELA	SP4
NA	RELB	SP5
NA	REST	SP7
NA	RFX1	SPEN
NA	RFX2	SPI1
NA	RFX3	SREBF2
NA	RFX5	SRF
NA	RING1	SS18
NA	RNF2	SS18L1
NA	RORC	SSRP1
NA	RUNX1	STAG2
NA	RUNX1T1	STAT1
NA	RUNX2	STAT3
NA	RXRA	STAT5A
NA	SALL3	SUMO2
NA	SAP130	SUPT5H
NA	SAP30	TAF1
NA	SCML2	TAF2
NA	SETDB1	TAF3
NA	SFPQ	TAF7
NA	SIN3A	TAF9B
NA	SIN3B	TAL1
NA	SIRT1	TBP
NA	SIRT6	TBX21
NA	SIX5	TCF12
NA	SMAD1	TCF25
NA	SMAD2	TCF7
NA	SMAD3	TCF7L2
NA	SMAD4	TEAD1
NA	SMAD5	TEAD4
NA	SMARCA2	TET1
NA	SMARCA4	TET2
NA	SMARCA5	TFAP2A
NA	SMARCB1	TFAP4
NA	SMARCC1	TFDP1
NA	SMARCE1	TFDP2
NA	SMC1A	THAP9
NA	SMC3	TIGD6
NA	SNIP1	TLX3
NA	SON	TOX4
NA	SOX17	TP53
NA	SOX2	TP53BP1
NA	SOX4	TRIM25
NA	SOX8	TRIM28
NA	SOX9	TWIST1
NA	SP1	U2AF2
NA	SP140	UBP1
NA	SP2	UBR5
NA	SP3	USP7
NA	SP4	VEZF1
NA	SP5	WAS
NA	SPI1	WDR5
NA	SREBF1	WDR77
NA	SREBF2	WT1
NA	SRF	YEATS4
NA	SRSF1	YWHAZ
NA	SRSF3	YY1
NA	SRSF7	YY2
NA	STAG2	ZBED4
NA	STAT1	ZBTB10
NA	STAT2	ZBTB20
NA	STAT3	ZBTB24
NA	STAT5A	ZBTB25
NA	STAT5B	ZBTB38
NA	STAT6	ZBTB40
NA	SUMO1	ZBTB43
NA	SUMO2	ZBTB46
NA	SUPT16H	ZBTB7A
NA	SUPT5H	ZBTB7B
NA	SUZ12	ZBTB9
NA	T	ZFHX2
NA	T-Cell	ZFP2
NA	TAF1	ZFP37
NA	TAF15	ZFP69B
NA	TAF3	ZFP82
NA	TAF7	ZFP91
NA	TAL1	ZFY
NA	TARDBP	ZGPAT
NA	TBL1XR1	ZHX2
NA	TBP	ZMYM2
NA	TBX2	ZMYM3
NA	TBX21	ZNF10
NA	TCF12	ZNF143
NA	TCF3	ZNF148
NA	TCF4	ZNF189
NA	TCF7L1	ZNF2
NA	TCF7L2	ZNF205
NA	TEAD1	ZNF213
NA	TEAD4	ZNF217
NA	TET2	ZNF225
NA	TFAP2A	ZNF230
NA	TFAP2C	ZNF263
NA	TFAP4	ZNF276
NA	TFDP1	ZNF280B
NA	THAP11	ZNF281
NA	TLE3	ZNF296
NA	TOP1	ZNF317
NA	TP53	ZNF324
NA	TP53BP1	ZNF335
NA	TP63	ZNF350
NA	TRIM24	ZNF382
NA	TRIM28	ZNF391
NA	TRPS1	ZNF394
NA	U2AF1	ZNF395
NA	U2AF2	ZNF414
NA	UPF1	ZNF430
NA	USF1	ZNF431
NA	USF2	ZNF441
NA	USP7	ZNF483
NA	VDR	ZNF485
NA	VEZF1	ZNF501
NA	WDR5	ZNF511
NA	WT1	ZNF524
NA	XBP1	ZNF543
NA	XRCC4	ZNF547
NA	XRCC5	ZNF556
NA	YAP1	ZNF561
NA	YY1	ZNF574
NA	YY2	ZNF580
NA	ZBTB11	ZNF583
NA	ZBTB14	ZNF605
NA	ZBTB17	ZNF607
NA	ZBTB24	ZNF609
NA	ZBTB26	ZNF610
NA	ZBTB40	ZNF614
NA	ZBTB42	ZNF619
NA	ZBTB48	ZNF623
NA	ZBTB7A	ZNF629
NA	ZBTB7B	ZNF652
NA	ZEB1	ZNF660
NA	ZFP64	ZNF678
NA	ZFP91	ZNF687
NA	ZFX	ZNF691
NA	ZGPAT	ZNF692
NA	ZHX1	ZNF703
NA	ZHX2	ZNF709
NA	ZIC5	ZNF71
NA	ZMYM3	ZNF710
NA	ZMYND8	ZNF76
NA	ZNF10	ZNF766
NA	ZNF134	ZNF772
NA	ZNF143	ZNF776
NA	ZNF148	ZNF777
NA	ZNF24	ZNF784
NA	ZNF263	ZNF8
NA	ZNF280A	ZNF816
NA	ZNF281	ZNF83
NA	ZNF3	ZNF839
NA	ZNF350	ZNF843
NA	ZNF436	ZNF865
NA	ZNF444	ZNF883
NA	ZNF467	ZNF891
NA	ZNF48	ZNF92
NA	ZNF511	ZSCAN16
NA	ZNF580	ZSCAN21
NA	ZNF652	ZSCAN26
NA	ZNF701	ZSCAN30
NA	ZNF76	ZSCAN31
NA	ZNF8	ZSCAN4
NA	ZNF83	ZXDB
NA	ZNF92	ZXDC
NA	ZSCAN22	NA
NA	ZXDC	NA
